# Supplementary material for: Does frequent tea consumption provide any benefit to cognitive function in older adults? Evidence from a national survey from China in 2018
Source: Front Public Health. 2023 Nov 3;11:1269675. doi: 10.3389/fpubh.2023.1269675 (PMC10655233; doi:10.3389/fpubh.2023.1269675)
Supplement: Supplementary file 1 [file Data_Sheet_1.ZIP]

Archive with 11 entries (10 files):
- SUPPLEMENTARY MATERIAL/clhls_2018_cross_sectional_dataset.dta
- SUPPLEMENTARY MATERIAL/clhls_2018_cross_sectional_dataset_11910.dta
- SUPPLEMENTARY MATERIAL/CLHLS-2017-2018_survivors_questionnaire.pdf
- SUPPLEMENTARY MATERIAL/data processing/
- SUPPLEMENTARY MATERIAL/data processing/1.Independent Variable and dependent Variable.do
- SUPPLEMENTARY MATERIAL/data processing/2.control variables.do
- SUPPLEMENTARY MATERIAL/data processing/3.descriptive statistics.do
- SUPPLEMENTARY MATERIAL/data processing/4.OLS Regression.do
- SUPPLEMENTARY MATERIAL/data processing/5.psm.do
- SUPPLEMENTARY MATERIAL/data processing/6.Robustness.do
- SUPPLEMENTARY MATERIAL/data processing/7.mediating effects.do
