# Supplementary material for: Does frequent tea consumption provide any benefit to cognitive function in older adults? Evidence from a national survey from China in 2018
Source: Front Public Health. 2023 Nov 3;11:1269675. doi: 10.3389/fpubh.2023.1269675 (PMC10655233; doi:10.3389/fpubh.2023.1269675)
Supplement: Supplementary file 1 [file Data_Sheet_1.ZIP › SUPPLEMENTARY MATERIAL/data processing/1.Independent Variable and dependent Variable.do]

codebook d4tea1
drop if d4tea1==.
recode d4tea1(1=1) (*=0),gen(tea)
codebook tea
recode c11(1=2) (*=0),gen(cf1)
codebook cf1
recode c14(1=1) (*=0),gen(cf2)
codebook cf2
recode c12(1=2) (*=0),gen(cf3)
codebook cf3
recode c15(1=2) (*=0),gen(cf4)
codebook cf4
recode c66(1=1) (*=0),gen(cf5)
recode c67(1=2) (*=0),gen(cf6)
codebook cf5 cf6
recode c21a(1=1) (*=0),gen(cf7)
recode c21b(1=1) (*=0),gen(cf8)
recode c21c(1=1) (*=0),gen(cf9)
codebook cf7 cf8 cf9
recode c31a(1=1) (*=0),gen(cf10)
recode c31b(1=1) (*=0),gen(cf11)
recode c31c(1=1) (*=0),gen(cf12)
recode c31d(1=1) (*=0),gen(cf13)
recode c31e(1=1) (*=0),gen(cf14)
codebook cf10 cf11 cf12 cf13 cf14
recode c41a(1=1) (*=0),gen(cf15)
recode c41b(1=1) (*=0),gen(cf16)
recode c41c(1=1) (*=0),gen(cf17)
codebook cf15 cf16 cf17
recode c51a(1=1) (*=0),gen(cf18)
recode c51b(1=1) (*=0),gen(cf19)
recode c52(1=1) (*=0),gen(cf20)
recode c53a(1=1) (*=0),gen(cf21)
recode c53b(1=1) (*=0),gen(cf22)
recode c53c(1=1) (*=0),gen(cf23)
codebook cf18 cf19 cf20 cf21 cf22 cf23
recode c62(1=1) (*=0),gen(cf24)
recode c65(1=1) (*=0),gen(cf25)
recode c32(1=1) (*=0),gen(cf26)
codebook cf24 cf25 cf26
gen cfs=cf1+cf2+cf3+cf4+cf5+cf6+cf7+cf8+cf9+cf10+cf11+cf12+cf13+cf14+cf15+cf16+cf17+cf18+cf19+cf20+cf21+cf22+cf23+cf24+cf25+cf26
tabstat cfs,stat(mean sd min max)
drop if cfs==0
tabstat cfs,stat(mean sd min max)
// codebook d4tea1

-----------------------------------------------------------------------------------------------------------------------------------------------------
d4tea1                                                                                                           how often drank tea at around age 60
-----------------------------------------------------------------------------------------------------------------------------------------------------

                  type:  numeric (double)
                 label:  d4tea1

                 range:  [1,9]                        units:  1
         unique values:  7                        missing .:  2,858/15,874

            tabulation:  Freq.   Numeric  Label
                         2,137         1  almost everyday
                           560         2  not everyday, but at least once
                                          per week
                           234         3  not every week, but at least
                                          once  per month
                           456         4  not every month, but
                                          occasionally
                         9,552         5  rarely or never
                            74         8  don't know
                             3         9  missing
                         2,858         .  

. drop if d4tea1==.
(2,858 observations deleted)

. recode d4tea1(1=1) (*=0),gen(tea)
(10879 differences between d4tea1 and tea)

. codebook tea

-----------------------------------------------------------------------------------------------------------------------------------------------------
tea                                                                                           RECODE of d4tea1 (how often drank tea at around age 60)
-----------------------------------------------------------------------------------------------------------------------------------------------------

                  type:  numeric (double)

                 range:  [0,1]                        units:  1
         unique values:  2                        missing .:  0/13,016

            tabulation:  Freq.  Value
                        10,879  0
                         2,137  1

. 
end of do-file

. do "C:\Users\w\AppData\Local\Temp\STD00000000.tmp"

. recode c11(1=2) (*=0),gen(cf1)
(12763 differences between c11 and cf1)

. codebook cf1

-----------------------------------------------------------------------------------------------------------------------------------------------------
cf1                                                                                                 RECODE of c11 (what time of day is it right now?)
-----------------------------------------------------------------------------------------------------------------------------------------------------

                  type:  numeric (double)

                 range:  [0,2]                        units:  1
         unique values:  2                        missing .:  0/13,016

            tabulation:  Freq.  Value
                         1,736  0
                        11,280  2

. recode c14(1=1) (*=0),gen(cf2)
(1766 differences between c14 and cf2)

. codebook cf2

-----------------------------------------------------------------------------------------------------------------------------------------------------
cf2                                                                                                     RECODE of c14 (what is the season right now?)
-----------------------------------------------------------------------------------------------------------------------------------------------------

                  type:  numeric (double)

                 range:  [0,1]                        units:  1
         unique values:  2                        missing .:  0/13,016

            tabulation:  Freq.  Value
                         2,275  0
                        10,741  1

. recode c12(1=2) (*=0),gen(cf3)
(12158 differences between c12 and cf3)

. codebook cf3

-----------------------------------------------------------------------------------------------------------------------------------------------------
cf3                                                                                             RECODE of c12 (what is the animal year of this year?)
-----------------------------------------------------------------------------------------------------------------------------------------------------

                  type:  numeric (double)

                 range:  [0,2]                        units:  1
         unique values:  2                        missing .:  0/13,016

            tabulation:  Freq.  Value
                         2,911  0
                        10,105  2

. recode c15(1=2) (*=0),gen(cf4)
(12641 differences between c15 and cf4)

. codebook cf4

-----------------------------------------------------------------------------------------------------------------------------------------------------
cf4                                                                                      RECODE of c15 (what is the name of this county or district?)
-----------------------------------------------------------------------------------------------------------------------------------------------------

                  type:  numeric (double)

                 range:  [0,2]                        units:  1
         unique values:  2                        missing .:  0/13,016

            tabulation:  Freq.  Value
                         2,191  0
                        10,825  2

. recode c66(1=1) (*=0),gen(cf5)
(4168 differences between c66 and cf5)

. recode c67(1=2) (*=0),gen(cf6)
(13016 differences between c67 and cf6)

. codebook cf5 cf6

-----------------------------------------------------------------------------------------------------------------------------------------------------
cf5                                                                                            RECODE of c66 (where are the nearest stores near you?)
-----------------------------------------------------------------------------------------------------------------------------------------------------

                  type:  numeric (double)

                 range:  [0,1]                        units:  1
         unique values:  2                        missing .:  0/13,016

            tabulation:  Freq.  Value
                         4,168  0
                         8,848  1

-----------------------------------------------------------------------------------------------------------------------------------------------------
cf6                                                                       RECODE of c67 (please refer to the window first and then refer to the door)
-----------------------------------------------------------------------------------------------------------------------------------------------------

                  type:  numeric (double)

                 range:  [0,2]                        units:  1
         unique values:  2                        missing .:  0/13,016

            tabulation:  Freq.  Value
                         2,949  0
                        10,067  2

. recode c21a(1=1) (*=0),gen(cf7)
(1985 differences between c21a and cf7)

. recode c21b(1=1) (*=0),gen(cf8)
(2060 differences between c21b and cf8)

. recode c21c(1=1) (*=0),gen(cf9)
(2124 differences between c21c and cf9)

. codebook cf7 cf8 cf9

-----------------------------------------------------------------------------------------------------------------------------------------------------
cf7                                                                                        RECODE of c21a (repeat the name of table at first attempt)
-----------------------------------------------------------------------------------------------------------------------------------------------------

                  type:  numeric (double)

                 range:  [0,1]                        units:  1
         unique values:  2                        missing .:  0/13,016

            tabulation:  Freq.  Value
                         2,675  0
                        10,341  1

-----------------------------------------------------------------------------------------------------------------------------------------------------
cf8                                                                                        RECODE of c21b (repeat the name of apple at first attempt)
-----------------------------------------------------------------------------------------------------------------------------------------------------

                  type:  numeric (double)

                 range:  [0,1]                        units:  1
         unique values:  2                        missing .:  0/13,016

            tabulation:  Freq.  Value
                         2,918  0
                        10,098  1

-----------------------------------------------------------------------------------------------------------------------------------------------------
cf9                                                                                      RECODE of c21c (repeat the name of clothes at first attempt)
-----------------------------------------------------------------------------------------------------------------------------------------------------

                  type:  numeric (double)

                 range:  [0,1]                        units:  1
         unique values:  2                        missing .:  0/13,016

            tabulation:  Freq.  Value
                         3,013  0
                        10,003  1

. recode c31a(1=1) (*=0),gen(cf10)
(2496 differences between c31a and cf10)

. recode c31b(1=1) (*=0),gen(cf11)
(2664 differences between c31b and cf11)

. recode c31c(1=1) (*=0),gen(cf12)
(2775 differences between c31c and cf12)

. recode c31d(1=1) (*=0),gen(cf13)
(2847 differences between c31d and cf13)

. recode c31e(1=1) (*=0),gen(cf14)
(3051 differences between c31e and cf14)

. codebook cf10 cf11 cf12 cf13 cf14

-----------------------------------------------------------------------------------------------------------------------------------------------------
cf10                                                                                                                        RECODE of c31a ($20-$3=?)
-----------------------------------------------------------------------------------------------------------------------------------------------------

                  type:  numeric (double)

                 range:  [0,1]                        units:  1
         unique values:  2                        missing .:  0/13,016

            tabulation:  Freq.  Value
                         3,212  0
                         9,804  1

-----------------------------------------------------------------------------------------------------------------------------------------------------
cf11                                                                                                                     RECODE of c31b ($20-$3-$3=?)
-----------------------------------------------------------------------------------------------------------------------------------------------------

                  type:  numeric (double)

                 range:  [0,1]                        units:  1
         unique values:  2                        missing .:  0/13,016

            tabulation:  Freq.  Value
                         4,224  0
                         8,792  1

-----------------------------------------------------------------------------------------------------------------------------------------------------
cf12                                                                                                                  RECODE of c31c ($20-$3-$3-$3=?)
-----------------------------------------------------------------------------------------------------------------------------------------------------

                  type:  numeric (double)

                 range:  [0,1]                        units:  1
         unique values:  2                        missing .:  0/13,016

            tabulation:  Freq.  Value
                         4,460  0
                         8,556  1

-----------------------------------------------------------------------------------------------------------------------------------------------------
cf13                                                                                                               RECODE of c31d ($20-$3-$3-$3-$3=?)
-----------------------------------------------------------------------------------------------------------------------------------------------------

                  type:  numeric (double)

                 range:  [0,1]                        units:  1
         unique values:  2                        missing .:  0/13,016

            tabulation:  Freq.  Value
                         4,810  0
                         8,206  1

-----------------------------------------------------------------------------------------------------------------------------------------------------
cf14                                                                                                            RECODE of c31e ($20-$3-$3-$3-$3-$3=?)
-----------------------------------------------------------------------------------------------------------------------------------------------------

                  type:  numeric (double)

                 range:  [0,1]                        units:  1
         unique values:  2                        missing .:  0/13,016

            tabulation:  Freq.  Value
                         4,868  0
                         8,148  1

. recode c41a(1=1) (*=0),gen(cf15)
(2763 differences between c41a and cf15)

. recode c41b(1=1) (*=0),gen(cf16)
(2774 differences between c41b and cf16)

. recode c41c(1=1) (*=0),gen(cf17)
(2873 differences between c41c and cf17)

. codebook cf15 cf16 cf17

-----------------------------------------------------------------------------------------------------------------------------------------------------
cf15                                                                                          RECODE of c41a (repeat the name of table a while later)
-----------------------------------------------------------------------------------------------------------------------------------------------------

                  type:  numeric (double)

                 range:  [0,1]                        units:  1
         unique values:  2                        missing .:  0/13,016

            tabulation:  Freq.  Value
                         4,387  0
                         8,629  1

-----------------------------------------------------------------------------------------------------------------------------------------------------
cf16                                                                                          RECODE of c41b (repeat the name of apple a while later)
-----------------------------------------------------------------------------------------------------------------------------------------------------

                  type:  numeric (double)

                 range:  [0,1]                        units:  1
         unique values:  2                        missing .:  0/13,016

            tabulation:  Freq.  Value
                         4,496  0
                         8,520  1

-----------------------------------------------------------------------------------------------------------------------------------------------------
cf17                                                                                        RECODE of c41c (repeat the name of clothes a while later)
-----------------------------------------------------------------------------------------------------------------------------------------------------

                  type:  numeric (double)

                 range:  [0,1]                        units:  1
         unique values:  2                        missing .:  0/13,016

            tabulation:  Freq.  Value
                         4,847  0
                         8,169  1

. recode c51a(1=1) (*=0),gen(cf18)
(1581 differences between c51a and cf18)

. recode c51b(1=1) (*=0),gen(cf19)
(1676 differences between c51b and cf19)

. recode c52(1=1) (*=0),gen(cf20)
(2310 differences between c52 and cf20)

. recode c53a(1=1) (*=0),gen(cf21)
(2042 differences between c53a and cf21)

. recode c53b(1=1) (*=0),gen(cf22)
(2296 differences between c53b and cf22)

. recode c53c(1=1) (*=0),gen(cf23)
(2496 differences between c53c and cf23)

. codebook cf18 cf19 cf20 cf21 cf22 cf23

-----------------------------------------------------------------------------------------------------------------------------------------------------
cf18                                                                                                                        RECODE of c51a (name pen)
-----------------------------------------------------------------------------------------------------------------------------------------------------

                  type:  numeric (double)

                 range:  [0,1]                        units:  1
         unique values:  2                        missing .:  0/13,016

            tabulation:  Freq.  Value
                         1,731  0
                        11,285  1

-----------------------------------------------------------------------------------------------------------------------------------------------------
cf19                                                                                                                      RECODE of c51b (name watch)
-----------------------------------------------------------------------------------------------------------------------------------------------------

                  type:  numeric (double)

                 range:  [0,1]                        units:  1
         unique values:  2                        missing .:  0/13,016

            tabulation:  Freq.  Value
                         1,923  0
                        11,093  1

-----------------------------------------------------------------------------------------------------------------------------------------------------
cf20                                                                                                                RECODE of c52 (repeat a sentence)
-----------------------------------------------------------------------------------------------------------------------------------------------------

                  type:  numeric (double)

                 range:  [0,1]                        units:  1
         unique values:  2                        missing .:  0/13,016

            tabulation:  Freq.  Value
                         3,093  0
                         9,923  1

-----------------------------------------------------------------------------------------------------------------------------------------------------
cf21                                                                                                   RECODE of c53a (taking paper using right hand)
-----------------------------------------------------------------------------------------------------------------------------------------------------

                  type:  numeric (double)

                 range:  [0,1]                        units:  1
         unique values:  2                        missing .:  0/13,016

            tabulation:  Freq.  Value
                         2,468  0
                        10,548  1

-----------------------------------------------------------------------------------------------------------------------------------------------------
cf22                                                                                                                      RECODE of c53b (fold paper)
-----------------------------------------------------------------------------------------------------------------------------------------------------

                  type:  numeric (double)

                 range:  [0,1]                        units:  1
         unique values:  2                        missing .:  0/13,016

            tabulation:  Freq.  Value
                         2,869  0
                        10,147  1

-----------------------------------------------------------------------------------------------------------------------------------------------------
cf23                                                                                                          RECODE of c53c (put paper on the floor)
-----------------------------------------------------------------------------------------------------------------------------------------------------

                  type:  numeric (double)

                 range:  [0,1]                        units:  1
         unique values:  2                        missing .:  0/13,016

            tabulation:  Freq.  Value
                         2,835  0
                        10,181  1

. recode c62(1=1) (*=0),gen(cf24)
(3038 differences between c62 and cf24)

. recode c65(1=1) (*=0),gen(cf25)
(3195 differences between c65 and cf25)

. recode c32(1=1) (*=0),gen(cf26)
(5433 differences between c32 and cf26)

. codebook cf24 cf25 cf26

-----------------------------------------------------------------------------------------------------------------------------------------------------
cf24                                                                                 RECODE of c62 (is the apple growing on the tree or in the soil?)
-----------------------------------------------------------------------------------------------------------------------------------------------------

                  type:  numeric (double)

                 range:  [0,1]                        units:  1
         unique values:  2                        missing .:  0/13,016

            tabulation:  Freq.  Value
                         3,038  0
                         9,978  1

-----------------------------------------------------------------------------------------------------------------------------------------------------
cf25                                                                                                     RECODE of c65 (what is the hammer used for?)
-----------------------------------------------------------------------------------------------------------------------------------------------------

                  type:  numeric (double)

                 range:  [0,1]                        units:  1
         unique values:  2                        missing .:  0/13,016

            tabulation:  Freq.  Value
                         3,195  0
                         9,821  1

-----------------------------------------------------------------------------------------------------------------------------------------------------
cf26                                                                                            RECODE of c32 (draw the figure following the example)
-----------------------------------------------------------------------------------------------------------------------------------------------------

                  type:  numeric (double)

                 range:  [0,1]                        units:  1
         unique values:  2                        missing .:  0/13,016

            tabulation:  Freq.  Value
                         8,301  0
                         4,715  1

. gen cfs=cf1+cf2+cf3+cf4+cf5+cf6+cf7+cf8+cf9+cf10+cf11+cf12+cf13+cf14+cf15+cf16+cf17+cf18+cf19+cf20+cf21+cf22+cf23+cf24+cf25+cf26

. tabstat cfs,stat(mean sd min max)

    variable |      mean        sd       min       max
-------------+----------------------------------------
         cfs |  22.36478  9.380561         0        30
------------------------------------------------------

. drop if cfs==0
(1,101 observations deleted)

. tabstat cfs,stat(mean sd min max)

    variable |      mean        sd       min       max
-------------+----------------------------------------
         cfs |  24.43139  6.755177         1        30
------------------------------------------------------

. 
end of do-file

. 
