# Supplementary material for: Does frequent tea consumption provide any benefit to cognitive function in older adults? Evidence from a national survey from China in 2018
Source: Front Public Health. 2023 Nov 3;11:1269675. doi: 10.3389/fpubh.2023.1269675 (PMC10655233; doi:10.3389/fpubh.2023.1269675)
Supplement: Supplementary file 1 [file Data_Sheet_1.ZIP › SUPPLEMENTARY MATERIAL/data processing/2.control variables.do]

recode a1(1=1) (2=0),gen(gender)
codebook gender
sum trueage
gen age=trueage
drop if age==.
drop if age<=60
sum age
recode f41(1 2=1) (*=0),gen(marriage)
codebook marriage
recode hukou(1=1) (*=0),gen(resident)
codebook resident
tabstat f1,stat(mean sd min max)
recode f1(30/99 .=3) ,gen(education)
tabstat education,stat(mean sd min max)
recode f33(1=1) (*=0),gen(ses)
codebook ses
recode a51(2=2) (3=3) (*=1),gen(livingmode)
codebook livingmode
recode d71(1=1) (*=0),gen(smoke)
codebook smoke
recode d81(1=1) (*=0),gen(drink)
codebook drink
recode d91(1=1) (*=0),gen(exercise)
codebook exercise
recode f652b(1=1) (*=0),gen(examination)
codebook examination
codebook d112c
recode d112c(1=5) (2=4) (3=3) (4=2) (*=1),gen(interact)
codebook interact
recode b12(1=5) (2=4) (3=3) (4=2) (*=1),gen(srh)
codebook srh
codebook e0
recode e0(2=2) (3=3) (*=1),gen(adl)
codebook adl
//recode a1(1=1) (2=0),gen(gender)
(6641 differences between a1 and gender)

. codebook gender

-----------------------------------------------------------------------------------------------------------------------------------------------------
gender                                                                                                                             RECODE of a1 (sex)
-----------------------------------------------------------------------------------------------------------------------------------------------------

                  type:  numeric (double)

                 range:  [0,1]                        units:  1
         unique values:  2                        missing .:  0/11,915

            tabulation:  Freq.  Value
                         6,641  0
                         5,274  1

. sum trueage

    Variable |        Obs        Mean    Std. Dev.       Min        Max
-------------+---------------------------------------------------------
     trueage |     11,915    84.38162    11.67658         55        115

. 
end of do-file

. do "C:\Users\w\AppData\Local\Temp\STD00000000.tmp"

. gen age=trueage

. drop if age==.
(0 observations deleted)

. drop if age<=60
(5 observations deleted)

. sum age

    Variable |        Obs        Mean    Std. Dev.       Min        Max
-------------+---------------------------------------------------------
         age |     11,910    84.39244    11.66701         61        115

. 
end of do-file

. do "C:\Users\w\AppData\Local\Temp\STD00000000.tmp"

. recode f41(1 2=1) (*=0),gen(marriage)
(6939 differences between f41 and marriage)

. codebook marriage

-----------------------------------------------------------------------------------------------------------------------------------------------------
marriage                                                                                                       RECODE of f41 (current marital status)
-----------------------------------------------------------------------------------------------------------------------------------------------------

                  type:  numeric (double)

                 range:  [0,1]                        units:  1
         unique values:  2                        missing .:  0/11,910

            tabulation:  Freq.  Value
                         6,741  0
                         5,169  1

. recode hukou(1=1) (*=0),gen(resident)
(8398 differences between hukou and resident)

. codebook resident

-----------------------------------------------------------------------------------------------------------------------------------------------------
resident                                                                                    RECODE of hukou (hukou type of the elderly being visited)
-----------------------------------------------------------------------------------------------------------------------------------------------------

                  type:  numeric (double)

                 range:  [0,1]                        units:  1
         unique values:  2                        missing .:  0/11,910

            tabulation:  Freq.  Value
                         8,398  0
                         3,512  1

. tabstat f1,stat(mean sd min max)

    variable |      mean        sd       min       max
-------------+----------------------------------------
          f1 |  3.601118  5.673328         0        99
------------------------------------------------------

. recode f1(30/99 .=3) ,gen(education)
(303 differences between f1 and education)

. tabstat education,stat(mean sd min max)

    variable |      mean        sd       min       max
-------------+----------------------------------------
   education |  3.425777  4.240937         0        29
------------------------------------------------------

. recode f33(1=1) (*=0),gen(ses)
(1650 differences between f33 and ses)

. codebook ses

-----------------------------------------------------------------------------------------------------------------------------------------------------
ses                                                                  RECODE of f33 (is all of the financial support sufficient to pay for daily expen
-----------------------------------------------------------------------------------------------------------------------------------------------------

                  type:  numeric (double)

                 range:  [0,1]                        units:  1
         unique values:  2                        missing .:  0/11,910

            tabulation:  Freq.  Value
                         1,650  0
                        10,260  1

. recode a51(2=2) (3=3) (*=1),gen(livingmode)
(94 differences between a51 and livingmode)

. codebook livingmode

-----------------------------------------------------------------------------------------------------------------------------------------------------
livingmode                                                                                                RECODE of a51 (co-residence of interviewee)
-----------------------------------------------------------------------------------------------------------------------------------------------------

                  type:  numeric (double)

                 range:  [1,3]                        units:  1
         unique values:  3                        missing .:  0/11,910

            tabulation:  Freq.  Value
                         9,566  1
                         1,912  2
                           432  3

. recode d71(1=1) (*=0),gen(smoke)
(10133 differences between d71 and smoke)

. codebook smoke

-----------------------------------------------------------------------------------------------------------------------------------------------------
smoke                                                                                                        RECODE of d71 (smoke or not at present?)
-----------------------------------------------------------------------------------------------------------------------------------------------------

                  type:  numeric (double)

                 range:  [0,1]                        units:  1
         unique values:  2                        missing .:  0/11,910

            tabulation:  Freq.  Value
                        10,133  0
                         1,777  1

. recode d81(1=1) (*=0),gen(drink)
(10206 differences between d81 and drink)

. codebook drink

-----------------------------------------------------------------------------------------------------------------------------------------------------
drink                                                                                                        RECODE of d81 (drink or not at present?)
-----------------------------------------------------------------------------------------------------------------------------------------------------

                  type:  numeric (double)

                 range:  [0,1]                        units:  1
         unique values:  2                        missing .:  0/11,910

            tabulation:  Freq.  Value
                        10,206  0
                         1,704  1

. 
end of do-file

. do "C:\Users\w\AppData\Local\Temp\STD00000000.tmp"

. recode d91(1=1) (*=0),gen(exercise)
(8029 differences between d91 and exercise)

. codebook exercise

-----------------------------------------------------------------------------------------------------------------------------------------------------
exercise                                                                                                  RECODE of d91 (exercise or not at present?)
-----------------------------------------------------------------------------------------------------------------------------------------------------

                  type:  numeric (double)

                 range:  [0,1]                        units:  1
         unique values:  2                        missing .:  0/11,910

            tabulation:  Freq.  Value
                         8,029  0
                         3,881  1

. recode f652b(1=1) (*=0),gen(examination)
(3745 differences between f652b and examination)

. codebook examination

-----------------------------------------------------------------------------------------------------------------------------------------------------
examination                                                                RECODE of f652b (do you have regular phycial examination once every year?)
-----------------------------------------------------------------------------------------------------------------------------------------------------

                  type:  numeric (double)

                 range:  [0,1]                        units:  1
         unique values:  2                        missing .:  0/11,910

            tabulation:  Freq.  Value
                         3,745  0
                         8,165  1

. codebook d112c

-----------------------------------------------------------------------------------------------------------------------------------------------------
d112c                                                                                                                   series, interact with friends
-----------------------------------------------------------------------------------------------------------------------------------------------------

                  type:  numeric (double)
                 label:  d112c

                 range:  [1,8]                        units:  1
         unique values:  6                        missing .:  51/11,910

            tabulation:  Freq.   Numeric  Label
                         3,118         1  almost everyday
                         1,953         2  not daily, but once for a week
                           817         3  not weekly, but at least once
                                          for a month
                         1,010         4  not monthly, but sometimes
                         4,959         5  never
                             2         8  don't know
                            51         .  

. recode d112c(1=5) (2=4) (3=3) (4=2) (*=1),gen(interact)
(11093 differences between d112c and interact)

. codebook interact

-----------------------------------------------------------------------------------------------------------------------------------------------------
interact                                                                                              RECODE of d112c (series, interact with friends)
-----------------------------------------------------------------------------------------------------------------------------------------------------

                  type:  numeric (double)

                 range:  [1,5]                        units:  1
         unique values:  5                        missing .:  0/11,910

            tabulation:  Freq.  Value
                         5,012  1
                         1,010  2
                           817  3
                         1,953  4
                         3,118  5

. recode b12(1=5) (2=4) (3=3) (4=2) (*=1),gen(srh)
(7375 differences between b12 and srh)

. codebook srh

-----------------------------------------------------------------------------------------------------------------------------------------------------
srh                                                                                                              RECODE of b12 (self-reported health)
-----------------------------------------------------------------------------------------------------------------------------------------------------

                  type:  numeric (double)

                 range:  [1,5]                        units:  1
         unique values:  5                        missing .:  0/11,910

            tabulation:  Freq.  Value
                           368  1
                         1,493  2
                         4,535  3
                         4,126  4
                         1,388  5

. codebook e0

-----------------------------------------------------------------------------------------------------------------------------------------------------
e0                                                                   for the last 6 months, were you limited in activities because of health problem?
-----------------------------------------------------------------------------------------------------------------------------------------------------

                  type:  numeric (double)
                 label:  e0

                 range:  [1,9]                        units:  1
         unique values:  5                        missing .:  31/11,910

            tabulation:  Freq.   Numeric  Label
                         1,175         1  yes, strongly limited
                         2,843         2  yes, limited
                         7,858         3  not limited
                             2         8  do not know
                             1         9  missing
                            31         .  

. recode e0(2=2) (3=3) (*=1),gen(adl)
(34 differences between e0 and adl)

. codebook adl

-----------------------------------------------------------------------------------------------------------------------------------------------------
adl                                                                  RECODE of e0 (for the last 6 months, were you limited in activities because of h
-----------------------------------------------------------------------------------------------------------------------------------------------------

                  type:  numeric (double)

                 range:  [1,3]                        units:  1
         unique values:  3                        missing .:  0/11,910

            tabulation:  Freq.  Value
                         1,209  1
                         2,843  2
                         7,858  3

. 
end of do-file

. 
