# Supplementary material for: Does frequent tea consumption provide any benefit to cognitive function in older adults? Evidence from a national survey from China in 2018
Source: Front Public Health. 2023 Nov 3;11:1269675. doi: 10.3389/fpubh.2023.1269675 (PMC10655233; doi:10.3389/fpubh.2023.1269675)
Supplement: Supplementary file 1 [file Data_Sheet_1.ZIP › SUPPLEMENTARY MATERIAL/data processing/3.descriptive statistics.do]

tabstat cfs tea gender age marriage resident education ses livingmode smoke drink  exercise examination interact srh adl ,stat(mean sd min max)
tabstat cfs,by(tea) stat(mean sd min max)

ssc install fsum,replace
bysort tea: fsum cfs gender age marriage resident education ses livingmode smoke drink  exercise examination interact srh adl,cat(gender marriage resident ses smoke drink exercise examination)

tabulate tea
tabulate gender
tabulate marriage
tabulate resident 
tabulate ses 
tabulate smoke
tabulate drink
tabulate exercise
tabulate examination

anova cfs tea        
anova age tea
anova education tea
anova livingmode tea
anova interact tea
anova srh tea
anova adl tea

tabulate gender tea,chi2
tabulate marriage tea,chi2
tabulate resident tea,chi2
tabulate ses tea,chi2
tabulate smoke tea,chi2
tabulate drink tea,chi2
tabulate exercise tea,chi2
tabulate examination tea,chi2

// tabstat cfs tea gender age marriage resident education ses livingmode smoke drink  exercise examination interact srh adl ,stat(mean sd min max)


   stats |       cfs       tea    gender       age  marriage  resident  educat~n       ses  living~e     smoke     drink  exercise  examin~n
---------+----------------------------------------------------------------------------------------------------------------------------------
    mean |  24.43031  .1719563  .4425693  84.39244   .434005  .2948783  3.425777   .861461  1.233081  .1492024   .143073  .3258606  .6855584
      sd |  6.756229  .3773583  .4967116  11.66701  .4956463  .4560072  4.240937  .3454794  .5013179  .3563028   .350162  .4687152  .4643126
     min |         1         0         0        61         0         0         0         0         1         0         0         0         0
     max |        30         1         1       115         1         1        29         1         3         1         1         1         1
--------------------------------------------------------------------------------------------------------------------------------------------

   stats |  interact       srh       adl
---------+------------------------------
    mean |  2.761125  3.392359   2.55827
      sd |  1.709516  .9527199  .6705706
     min |         1         1         1
     max |         5         5         3
----------------------------------------

. tabstat cfs,by(tea) stat(mean sd min max)

Summary for variables: cfs
     by categories of: tea (RECODE of d4tea1 (how often drank tea at around age 60))

     tea |      mean        sd       min       max
---------+----------------------------------------
       0 |  24.02069  6.943671         1        30
       1 |  26.40283  5.347644         1        30
---------+----------------------------------------
   Total |  24.43031  6.756229         1        30
--------------------------------------------------

. 
end of do-file
 bysort tea: fsum cfs gender age marriage resident education ses livingmode smoke drink  exercise examination interact srh adl,cat(gender marriage reside
> nt ses smoke drink exercise examination)

----------------------------------------------------------------------------------------------------------------------------------------------------------
-> tea = 0

    Variable |        N     Mean       SD      Min      Max                                                                                                                              
-------------+---------------------------------------------
         cfs |     9862    24.02     6.94     1.00    30.00  
      gender |     9862     0.40     0.49     0.00     1.00  
      0 (%)  |     5942    60.25
      1 (%)  |     3920    39.75
         age |     9862    85.00    11.67    61.00   115.00  
     61 (%)  |        2     0.02
     62 (%)  |        2     0.02
     63 (%)  |        7     0.07
     64 (%)  |       36     0.37
     65 (%)  |      200     2.03
     66 (%)  |      254     2.58
     67 (%)  |      198     2.01
     68 (%)  |      231     2.34
     69 (%)  |      202     2.05
     70 (%)  |      232     2.35
     71 (%)  |      249     2.52
     72 (%)  |      221     2.24
     73 (%)  |      223     2.26
     74 (%)  |      210     2.13
     75 (%)  |      253     2.57
     76 (%)  |      272     2.76
     77 (%)  |      225     2.28
     78 (%)  |      249     2.52
     79 (%)  |      222     2.25
     80 (%)  |      285     2.89
     81 (%)  |      286     2.90
     82 (%)  |      277     2.81
     83 (%)  |      256     2.60
     84 (%)  |      266     2.70
     85 (%)  |      258     2.62
     86 (%)  |      232     2.35
     87 (%)  |      207     2.10
     88 (%)  |      185     1.88
     89 (%)  |      219     2.22
     90 (%)  |      384     3.89
     91 (%)  |      344     3.49
     92 (%)  |      259     2.63
     93 (%)  |      224     2.27
     94 (%)  |      185     1.88
     95 (%)  |      252     2.56
     96 (%)  |      193     1.96
     97 (%)  |      144     1.46
     98 (%)  |       95     0.96
     99 (%)  |      130     1.32
    100 (%)  |      555     5.63
    101 (%)  |      379     3.84
    102 (%)  |      280     2.84
    103 (%)  |      183     1.86
    104 (%)  |      100     1.01
    105 (%)  |       66     0.67
    106 (%)  |       38     0.39
    107 (%)  |       31     0.31
    108 (%)  |       21     0.21
    109 (%)  |       15     0.15
    110 (%)  |        7     0.07
    111 (%)  |       10     0.10
    112 (%)  |        2     0.02
    113 (%)  |        3     0.03
    114 (%)  |        1     0.01
    115 (%)  |        2     0.02
    marriage |     9862     0.40     0.49     0.00     1.00  
      0 (%)  |     5869    59.51
      1 (%)  |     3993    40.49
    resident |     9862     0.26     0.44     0.00     1.00  
      0 (%)  |     7267    73.69
      1 (%)  |     2595    26.31
   education |     9862     2.96     3.96     0.00    22.00  
         ses |     9862     0.85     0.35     0.00     1.00  
      0 (%)  |     1447    14.67
      1 (%)  |     8415    85.33
  livingmode |     9862     1.24     0.51     1.00     3.00  
       smoke |     9862     0.13     0.33     0.00     1.00  
      0 (%)  |     8604    87.24
      1 (%)  |     1258    12.76
       drink |     9862     0.12     0.33     0.00     1.00  
      0 (%)  |     8654    87.75
      1 (%)  |     1208    12.25
    exercise |     9862     0.30     0.46     0.00     1.00  
      0 (%)  |     6921    70.18
      1 (%)  |     2941    29.82
 examination |     9862     0.68     0.47     0.00     1.00  
      0 (%)  |     3169    32.13
      1 (%)  |     6693    67.87
    interact |     9862     2.74     1.71     1.00     5.00  
         srh |     9862     3.37     0.95     1.00     5.00  
         adl |     9862     2.54     0.68     1.00     3.00  

----------------------------------------------------------------------------------------------------------------------------------------------------------
-> tea = 1

    Variable |        N     Mean       SD      Min      Max                                                                                                                              
-------------+---------------------------------------------
         cfs |     2048    26.40     5.35     1.00    30.00  
      gender |     2048     0.66     0.47     0.00     1.00  
      0 (%)  |      697    34.03
      1 (%)  |     1351    65.97
         age |     2048    81.47    11.18    63.00   114.00  
     63 (%)  |        3     0.15
     64 (%)  |        6     0.29
     65 (%)  |       60     2.93
     66 (%)  |       67     3.27
     67 (%)  |       66     3.22
     68 (%)  |       60     2.93
     69 (%)  |       54     2.64
     70 (%)  |       93     4.54
     71 (%)  |       77     3.76
     72 (%)  |       54     2.64
     73 (%)  |       74     3.61
     74 (%)  |       64     3.13
     75 (%)  |       57     2.78
     76 (%)  |       70     3.42
     77 (%)  |       70     3.42
     78 (%)  |       66     3.22
     79 (%)  |       69     3.37
     80 (%)  |       73     3.56
     81 (%)  |       57     2.78
     82 (%)  |       51     2.49
     83 (%)  |       49     2.39
     84 (%)  |       40     1.95
     85 (%)  |       60     2.93
     86 (%)  |       44     2.15
     87 (%)  |       33     1.61
     88 (%)  |       27     1.32
     89 (%)  |       42     2.05
     90 (%)  |       77     3.76
     91 (%)  |       49     2.39
     92 (%)  |       38     1.86
     93 (%)  |       33     1.61
     94 (%)  |       29     1.42
     95 (%)  |       41     2.00
     96 (%)  |       31     1.51
     97 (%)  |       26     1.27
     98 (%)  |       18     0.88
     99 (%)  |       17     0.83
    100 (%)  |       62     3.03
    101 (%)  |       58     2.83
    102 (%)  |       31     1.51
    103 (%)  |       21     1.03
    104 (%)  |       14     0.68
    105 (%)  |        5     0.24
    106 (%)  |        2     0.10
    107 (%)  |        1     0.05
    108 (%)  |        1     0.05
    109 (%)  |        2     0.10
    110 (%)  |        1     0.05
    111 (%)  |        1     0.05
    112 (%)  |        1     0.05
    113 (%)  |        1     0.05
    114 (%)  |        2     0.10
    marriage |     2048     0.57     0.49     0.00     1.00  
      0 (%)  |      872    42.58
      1 (%)  |     1176    57.42
    resident |     2048     0.45     0.50     0.00     1.00  
      0 (%)  |     1131    55.22
      1 (%)  |      917    44.78
   education |     2048     5.65     4.81     0.00    29.00  
         ses |     2048     0.90     0.30     0.00     1.00  
      0 (%)  |      203     9.91
      1 (%)  |     1845    90.09
  livingmode |     2048     1.19     0.47     1.00     3.00  
       smoke |     2048     0.25     0.44     0.00     1.00  
      0 (%)  |     1529    74.66
      1 (%)  |      519    25.34
       drink |     2048     0.24     0.43     0.00     1.00  
      0 (%)  |     1552    75.78
      1 (%)  |      496    24.22
    exercise |     2048     0.46     0.50     0.00     1.00  
      0 (%)  |     1108    54.10
      1 (%)  |      940    45.90
 examination |     2048     0.72     0.45     0.00     1.00  
      0 (%)  |      576    28.13
      1 (%)  |     1472    71.88
    interact |     2048     2.87     1.69     1.00     5.00  
         srh |     2048     3.51     0.95     1.00     5.00  
         adl |     2048     2.65     0.61     1.00     3.00  

. 
end of do-file
 tabulate tea

  RECODE of |
d4tea1 (how |
often drank |
     tea at |
 around age |
        60) |      Freq.     Percent        Cum.
------------+-----------------------------------
          0 |      9,862       82.80       82.80
          1 |      2,048       17.20      100.00
------------+-----------------------------------
      Total |     11,910      100.00

tabulate gender

  RECODE of |
   a1 (sex) |      Freq.     Percent        Cum.
------------+-----------------------------------
          0 |      6,639       55.74       55.74
          1 |      5,271       44.26      100.00
------------+-----------------------------------
      Total |     11,910      100.00

. 
end of do-file

.  
tabulate marriage

  RECODE of |
        f41 |
   (current |
    marital |
    status) |      Freq.     Percent        Cum.
------------+-----------------------------------
          0 |      6,741       56.60       56.60
          1 |      5,169       43.40      100.00
------------+-----------------------------------
      Total |     11,910      100.00

. tabulate resident 

  RECODE of |
      hukou |
(hukou type |
     of the |
    elderly |
      being |
   visited) |      Freq.     Percent        Cum.
------------+-----------------------------------
          0 |      8,398       70.51       70.51
          1 |      3,512       29.49      100.00
------------+-----------------------------------
      Total |     11,910      100.00

. tabulate ses 

  RECODE of |
f33 (is all |
     of the |
  financial |
    support |
 sufficient |
 to pay for |
daily expen |      Freq.     Percent        Cum.
------------+-----------------------------------
          0 |      1,650       13.85       13.85
          1 |     10,260       86.15      100.00
------------+-----------------------------------
      Total |     11,910      100.00

. tabulate smoke

  RECODE of |
 d71 (smoke |
  or not at |
  present?) |      Freq.     Percent        Cum.
------------+-----------------------------------
          0 |     10,133       85.08       85.08
          1 |      1,777       14.92      100.00
------------+-----------------------------------
      Total |     11,910      100.00

. tabulate drink

  RECODE of |
 d81 (drink |
  or not at |
  present?) |      Freq.     Percent        Cum.
------------+-----------------------------------
          0 |     10,206       85.69       85.69
          1 |      1,704       14.31      100.00
------------+-----------------------------------
      Total |     11,910      100.00

. tabulate exercise

  RECODE of |
        d91 |
  (exercise |
  or not at |
  present?) |      Freq.     Percent        Cum.
------------+-----------------------------------
          0 |      8,029       67.41       67.41
          1 |      3,881       32.59      100.00
------------+-----------------------------------
      Total |     11,910      100.00

. tabulate examination

  RECODE of |
  f652b (do |
   you have |
    regular |
    phycial |
examination |
 once every |
     year?) |      Freq.     Percent        Cum.
------------+-----------------------------------
          0 |      3,745       31.44       31.44
          1 |      8,165       68.56      100.00
------------+-----------------------------------
      Total |     11,910      100.00

. 
end of do-file

.  anova cfs tea

                         Number of obs =     11,910    R-squared     =  0.0177
                         Root MSE      =    6.69644    Adj R-squared =  0.0176

                  Source | Partial SS         df         MS        F    Prob>F
              -----------+----------------------------------------------------
                   Model |  9623.2141          1   9623.2141    214.60  0.0000
                         |
                     tea |  9623.2141          1   9623.2141    214.60  0.0000
                         |
                Residual |  533982.44     11,908   44.842328  
              -----------+----------------------------------------------------
                   Total |  543605.66     11,909   45.646625  


. 
end of do-file

. do "C:\Users\w\AppData\Local\Temp\STD00000000.tmp"

. anova age tea

                         Number of obs =     11,910    R-squared     =  0.0130
                         Root MSE      =    11.5912    Adj R-squared =  0.0130

                  Source | Partial SS         df         MS        F    Prob>F
              -----------+----------------------------------------------------
                   Model |  21141.722          1   21141.722    157.36  0.0000
                         |
                     tea |  21141.722          1   21141.722    157.36  0.0000
                         |
                Residual |    1599900     11,908   134.35506  
              -----------+----------------------------------------------------
                   Total |  1621041.7     11,909   136.11905  


. anova education tea

                         Number of obs =     11,910    R-squared     =  0.0573
                         Root MSE      =    4.11788    Adj R-squared =  0.0572

                  Source | Partial SS         df         MS        F    Prob>F
              -----------+----------------------------------------------------
                   Model |  12267.011          1   12267.011    723.42  0.0000
                         |
                     tea |  12267.011          1   12267.011    723.42  0.0000
                         |
                Residual |  201922.88     11,908   16.956909  
              -----------+----------------------------------------------------
                   Total |  214189.89     11,909   17.985548  


. anova livingmode tea

                         Number of obs =     11,910    R-squared     =  0.0018
                         Root MSE      =    .500899    Adj R-squared =  0.0017

                  Source | Partial SS         df         MS        F    Prob>F
              -----------+----------------------------------------------------
                   Model |  5.2493794          1   5.2493794     20.92  0.0000
                         |
                     tea |  5.2493794          1   5.2493794     20.92  0.0000
                         |
                Residual |  2987.7165     11,908   .25089994  
              -----------+----------------------------------------------------
                   Total |  2992.9659     11,909   .25131967  


. anova interact tea

                         Number of obs =     11,910    R-squared     =  0.0009
                         Root MSE      =    1.70882    Adj R-squared =  0.0008

                  Source | Partial SS         df         MS        F    Prob>F
              -----------+----------------------------------------------------
                   Model |  31.252661          1   31.252661     10.70  0.0011
                         |
                     tea |  31.252661          1   31.252661     10.70  0.0011
                         |
                Residual |  34772.148     11,908   2.9200662  
              -----------+----------------------------------------------------
                   Total |  34803.401     11,909   2.9224453  

. anova srh tea

                         Number of obs =     11,910    R-squared     =  0.0031
                         Root MSE      =    .951281    Adj R-squared =  0.0030

                  Source | Partial SS         df         MS        F    Prob>F
              -----------+----------------------------------------------------
                   Model |   33.52774          1    33.52774     37.05  0.0000
                         |
                     tea |   33.52774          1    33.52774     37.05  0.0000
                         |
                Residual |  10775.977     11,908   .90493592  
              -----------+----------------------------------------------------
                   Total |  10809.505     11,909   .90767526  

. anova adl tea

                         Number of obs =     11,910    R-squared     =  0.0038
                         Root MSE      =    .669339    Adj R-squared =  0.0037

                  Source | Partial SS         df         MS        F    Prob>F
              -----------+----------------------------------------------------
                   Model |  20.108205          1   20.108205     44.88  0.0000
                         |
                     tea |  20.108205          1   20.108205     44.88  0.0000
                         |
                Residual |  5334.9522     11,908   .44801412  
              -----------+----------------------------------------------------
                   Total |  5355.0604     11,909   .44966499  

. 
end of do-file

. tabulate gender tea,chi2

           | RECODE of d4tea1 (how
           |  often drank tea at
 RECODE of |    around age 60)
  a1 (sex) |         0          1 |     Total
-----------+----------------------+----------
         0 |     5,942        697 |     6,639 
         1 |     3,920      1,351 |     5,271 
-----------+----------------------+----------
     Total |     9,862      2,048 |    11,910 

          Pearson chi2(1) = 472.5187   Pr = 0.000

. 
end of do-file

. do "C:\Users\w\AppData\Local\Temp\STD00000000.tmp"

. tabulate marriage tea,chi2

 RECODE of |
       f41 | RECODE of d4tea1 (how
  (current |  often drank tea at
   marital |    around age 60)
   status) |         0          1 |     Total
-----------+----------------------+----------
         0 |     5,869        872 |     6,741 
         1 |     3,993      1,176 |     5,169 
-----------+----------------------+----------
     Total |     9,862      2,048 |    11,910 

          Pearson chi2(1) = 197.9477   Pr = 0.000

. tabulate resident tea,chi2

 RECODE of |
     hukou |
    (hukou |
   type of |
       the | RECODE of d4tea1 (how
   elderly |  often drank tea at
     being |    around age 60)
  visited) |         0          1 |     Total
-----------+----------------------+----------
         0 |     7,267      1,131 |     8,398 
         1 |     2,595        917 |     3,512 
-----------+----------------------+----------
     Total |     9,862      2,048 |    11,910 

          Pearson chi2(1) = 278.0011   Pr = 0.000

. tabulate ses tea,chi2

 RECODE of |
   f33 (is |
all of the |
 financial |
   support |
sufficient | RECODE of d4tea1 (how
to pay for |  often drank tea at
     daily |    around age 60)
     expen |         0          1 |     Total
-----------+----------------------+----------
         0 |     1,447        203 |     1,650 
         1 |     8,415      1,845 |    10,260 
-----------+----------------------+----------
     Total |     9,862      2,048 |    11,910 

          Pearson chi2(1) =  32.2001   Pr = 0.000

. tabulate smoke tea,chi2

 RECODE of | RECODE of d4tea1 (how
d71 (smoke |  often drank tea at
 or not at |    around age 60)
 present?) |         0          1 |     Total
-----------+----------------------+----------
         0 |     8,604      1,529 |    10,133 
         1 |     1,258        519 |     1,777 
-----------+----------------------+----------
     Total |     9,862      2,048 |    11,910 

          Pearson chi2(1) = 211.6120   Pr = 0.000

. tabulate drink tea,chi2

 RECODE of | RECODE of d4tea1 (how
d81 (drink |  often drank tea at
 or not at |    around age 60)
 present?) |         0          1 |     Total
-----------+----------------------+----------
         0 |     8,654      1,552 |    10,206 
         1 |     1,208        496 |     1,704 
-----------+----------------------+----------
     Total |     9,862      2,048 |    11,910 

          Pearson chi2(1) = 198.1751   Pr = 0.000

. tabulate exercise tea,chi2

 RECODE of |
       d91 | RECODE of d4tea1 (how
 (exercise |  often drank tea at
 or not at |    around age 60)
 present?) |         0          1 |     Total
-----------+----------------------+----------
         0 |     6,921      1,108 |     8,029 
         1 |     2,941        940 |     3,881 
-----------+----------------------+----------
     Total |     9,862      2,048 |    11,910 

          Pearson chi2(1) = 199.5291   Pr = 0.000

. tabulate examination tea,chi2

 RECODE of |
 f652b (do |
  you have |
   regular |
   phycial |
examinatio | RECODE of d4tea1 (how
    n once |  often drank tea at
     every |    around age 60)
    year?) |         0          1 |     Total
-----------+----------------------+----------
         0 |     3,169        576 |     3,745 
         1 |     6,693      1,472 |     8,165 
-----------+----------------------+----------
     Total |     9,862      2,048 |    11,910 

          Pearson chi2(1) =  12.6401   Pr = 0.000

. 
end of do-file

. 
