# Supplementary material for: Does frequent tea consumption provide any benefit to cognitive function in older adults? Evidence from a national survey from China in 2018
Source: Front Public Health. 2023 Nov 3;11:1269675. doi: 10.3389/fpubh.2023.1269675 (PMC10655233; doi:10.3389/fpubh.2023.1269675)
Supplement: Supplementary file 1 [file Data_Sheet_1.ZIP › SUPPLEMENTARY MATERIAL/data processing/4.OLS Regression.do]

reg cfs tea ,r
reg cfs tea gender age marriage resident education ses ,r
reg cfs tea gender age marriage resident education ses livingmode smoke drink  exercise examination interact,r
reg cfs tea gender age marriage resident education ses livingmode smoke drink  exercise examination interact srh adl,r
qui reg cfs tea gender age marriage resident education ses livingmode smoke drink  exercise examination interact srh adl
estat vif
// reg cfs tea ,r

Linear regression                               Number of obs     =     11,910
                                                F(1, 11908)       =     301.07
                                                Prob > F          =     0.0000
                                                R-squared         =     0.0177
                                                Root MSE          =     6.6964

------------------------------------------------------------------------------
             |               Robust
         cfs |      Coef.   Std. Err.      t    P>|t|     [95% Conf. Interval]
-------------+----------------------------------------------------------------
         tea |   2.382147   .1372891    17.35   0.000     2.113038    2.651256
       _cons |   24.02069   .0699232   343.53   0.000     23.88362    24.15775
------------------------------------------------------------------------------

. reg cfs tea gender age marriage resident education ses ,r

Linear regression                               Number of obs     =     11,910
                                                F(7, 11902)       =     659.00
                                                Prob > F          =     0.0000
                                                R-squared         =     0.3106
                                                Root MSE          =     5.6112

------------------------------------------------------------------------------
             |               Robust
         cfs |      Coef.   Std. Err.      t    P>|t|     [95% Conf. Interval]
-------------+----------------------------------------------------------------
         tea |   .4931231   .1229732     4.01   0.000     .2520755    .7341707
      gender |   1.239786    .112905    10.98   0.000     1.018473    1.461098
         age |  -.2787277   .0058395   -47.73   0.000     -.290174   -.2672813
    marriage |   .0780366   .1136727     0.69   0.492    -.1447806    .3008537
    resident |   .9358778   .1302576     7.18   0.000     .6805516    1.191204
   education |   .1305798   .0142553     9.16   0.000     .1026371    .1585225
         ses |   .8955489   .1589841     5.63   0.000     .5839142    1.207184
       _cons |   45.79068   .5020482    91.21   0.000     44.80658    46.77477
------------------------------------------------------------------------------

. reg cfs tea gender age marriage resident education ses livingmode smoke drink  exercise examination interact,r

Linear regression                               Number of obs     =     11,910
                                                F(13, 11896)      =     386.18
                                                Prob > F          =     0.0000
                                                R-squared         =     0.3391
                                                Root MSE          =     5.4956

------------------------------------------------------------------------------
             |               Robust
         cfs |      Coef.   Std. Err.      t    P>|t|     [95% Conf. Interval]
-------------+----------------------------------------------------------------
         tea |    .405607   .1214468     3.34   0.001     .1675515    .6436626
      gender |   1.139722   .1211122     9.41   0.000     .9023228    1.377122
         age |  -.2329848   .0058076   -40.12   0.000    -.2443687    -.221601
    marriage |   .1602492   .1234905     1.30   0.194    -.0818123    .4023107
    resident |   1.090202   .1305334     8.35   0.000     .8343352    1.346069
   education |   .1168599   .0140216     8.33   0.000     .0893752    .1443446
         ses |   .6819366    .156015     4.37   0.000     .3761218    .9877514
  livingmode |   .0775471   .1178144     0.66   0.510    -.1533884    .3084826
       smoke |   .1122437   .1363381     0.82   0.410    -.1550011    .3794886
       drink |   .0711626    .134804     0.53   0.598    -.1930753    .3354005
    exercise |   .9404409   .0981769     9.58   0.000     .7479982    1.132884
 examination |   .9431612   .1230982     7.66   0.000     .7018686    1.184454
    interact |   .5347013   .0297066    18.00   0.000     .4764715    .5929312
       _cons |   39.58752   .5761642    68.71   0.000     38.45814     40.7169
------------------------------------------------------------------------------

. reg cfs tea gender age marriage resident education ses livingmode smoke drink  exercise examination interact srh adl,r

Linear regression                               Number of obs     =     11,910
                                                F(15, 11894)      =     380.55
                                                Prob > F          =     0.0000
                                                R-squared         =     0.3874
                                                Root MSE          =     5.2913

------------------------------------------------------------------------------
             |               Robust
         cfs |      Coef.   Std. Err.      t    P>|t|     [95% Conf. Interval]
-------------+----------------------------------------------------------------
         tea |   .3399227   .1174599     2.89   0.004     .1096821    .5701632
      gender |   1.064806   .1165981     9.13   0.000     .8362549    1.293358
         age |  -.2116596   .0057177   -37.02   0.000    -.2228673   -.2004519
    marriage |   .2708436   .1198223     2.26   0.024     .0359722     .505715
    resident |   1.200721    .124631     9.63   0.000     .9564236    1.445018
   education |   .1169476   .0134451     8.70   0.000     .0905931    .1433022
         ses |  -.0017482   .1553915    -0.01   0.991     -.306341    .3028445
  livingmode |   .1783932   .1117888     1.60   0.111    -.0407312    .3975175
       smoke |   .0353726   .1325003     0.27   0.790    -.2243496    .2950948
       drink |  -.2757033   .1321601    -2.09   0.037    -.5347588   -.0166478
    exercise |   .4741171    .096355     4.92   0.000     .2852455    .6629887
 examination |    .805778   .1178462     6.84   0.000     .5747801    1.036776
    interact |   .3871075   .0289454    13.37   0.000     .3303697    .4438453
         srh |    .976043    .064517    15.13   0.000     .8495792    1.102507
         adl |    1.59681   .0978724    16.32   0.000     1.404964    1.788656
       _cons |   31.53461   .6492124    48.57   0.000     30.26205    32.80717
------------------------------------------------------------------------------

. 
end of do-file

. do "C:\Users\w\AppData\Local\Temp\STD00000000.tmp"

. qui reg cfs tea gender age marriage resident education ses livingmode smoke drink  exercise examination interact srh adl

. estat vif

    Variable |       VIF       1/VIF  
-------------+----------------------
         age |      1.87    0.534507
    marriage |      1.76    0.569298
   education |      1.64    0.608504
      gender |      1.40    0.716348
    resident |      1.36    0.734446
         adl |      1.25    0.798424
    interact |      1.23    0.812562
       smoke |      1.22    0.822466
    exercise |      1.18    0.847210
       drink |      1.16    0.861724
         srh |      1.14    0.875650
  livingmode |      1.14    0.875848
 examination |      1.11    0.901545
         tea |      1.10    0.905093
         ses |      1.07    0.937498
-------------+----------------------
    Mean VIF |      1.31

. 
end of do-file

. 
