# Supplementary material for: Does frequent tea consumption provide any benefit to cognitive function in older adults? Evidence from a national survey from China in 2018
Source: Front Public Health. 2023 Nov 3;11:1269675. doi: 10.3389/fpubh.2023.1269675 (PMC10655233; doi:10.3389/fpubh.2023.1269675)
Supplement: Supplementary file 1 [file Data_Sheet_1.ZIP › SUPPLEMENTARY MATERIAL/data processing/5.psm.do]

ssc install psmatch2,replace
psmatch2 tea gender age marriage resident education ses livingmode smoke drink  exercise examination interact srh adl,outcome(cfs) common ate logit
pstest gender age marriage resident education ses livingmode smoke drink  exercise examination interact srh adl,both

psmatch2 tea gender age marriage resident education ses livingmode smoke drink  exercise examination interact srh adl,outcome(cfs) neighbor(3) ate ties logit common
pstest gender age marriage resident education ses livingmode smoke drink  exercise examination interact srh adl,both

psmatch2 tea gender age marriage resident education ses livingmode smoke drink  exercise examination interact srh adl,kernel outcome(cfs) common ate logit
pstest gender age marriage resident education ses livingmode smoke drink  exercise examination interact srh adl,both

qui psmatch2 tea gender age marriage resident education ses livingmode smoke drink  exercise examination interact srh adl,outcome(cfs) common ate logit
sum _pscore
gen cal=0.25*r(sd)
dis cal
psmatch2 tea gender age marriage resident education ses livingmode smoke drink  exercise examination interact srh adl,outcome(cfs) common ate logit caliper(0.0298306) neighbor(3)
pstest

psgraph
twoway(kdensity _ps if _treat==1,legend(label(1 "Treat")))(kdensity _ps if _treat==0, legend(label(2 "Control"))),xtitle(Pscore) title("Before Matching")
twoway(kdensity _ps if _treat==1,legend(label(1 "Treat")))(kdensity _ps if (_weight!=1&_weight!=.), legend(label(2 "Control"))), xtitle(Pscore) title("After Matching")
regress cfs tea gender age marriage resident education ses livingmode smoke drink  exercise examination interact srh adl
est store ols
regress cfs tea gender age marriage resident education ses livingmode smoke drink  exercise examination interact srh adl [pw=_weight]
est store psm_ols
local m "ols psm_ols"
esttab `m', mtitle(`m') compress nogap ar2

//psmatch2 tea gender age marriage resident education ses livingmode smoke drink  exercise examination interact srh adl,outcome(cfs) common ate logit

Logistic regression                             Number of obs     =     11,910
                                                LR chi2(14)       =    1090.49
                                                Prob > chi2       =     0.0000
Log likelihood = -4921.1445                     Pseudo R2         =     0.0997

------------------------------------------------------------------------------
         tea |      Coef.   Std. Err.      z    P>|z|     [95% Conf. Interval]
-------------+----------------------------------------------------------------
      gender |   .6122648   .0603819    10.14   0.000     .4939184    .7306111
         age |  -.0080456   .0030231    -2.66   0.008    -.0139709   -.0021204
    marriage |   .0464811   .0673386     0.69   0.490    -.0855001    .1784622
    resident |    .520633   .0617989     8.42   0.000     .3995094    .6417565
   education |   .0679594   .0068049     9.99   0.000      .054622    .0812968
         ses |   .1974808   .0846279     2.33   0.020     .0316131    .3633484
  livingmode |  -.1668333   .0577884    -2.89   0.004    -.2800965   -.0535701
       smoke |   .4552202    .068314     6.66   0.000     .3213272    .5891133
       drink |   .3829604   .0681377     5.62   0.000      .249413    .5165079
    exercise |   .3054531   .0557622     5.48   0.000     .1961611    .4147451
 examination |  -.0329653    .058985    -0.56   0.576    -.1485738    .0826432
    interact |   -.004243   .0164755    -0.26   0.797    -.0365344    .0280485
         srh |   .0484286   .0289783     1.67   0.095    -.0083678     .105225
         adl |   .0309607   .0449852     0.69   0.491    -.0572087    .1191302
       _cons |  -2.169188   .3442448    -6.30   0.000    -2.843896   -1.494481
------------------------------------------------------------------------------
----------------------------------------------------------------------------------------
        Variable     Sample |    Treated     Controls   Difference         S.E.   T-stat
----------------------------+-----------------------------------------------------------
             cfs  Unmatched |  26.402832   24.0206855   2.38214657   .162611959    14.65
                        ATT | 26.3974547    26.083211   .314243759   .200378903     1.57
                        ATU | 24.0468829   24.8266043   .779721346            .        .
                        ATE |                           .699646346            .        .
----------------------------+-----------------------------------------------------------
Note: S.E. does not take into account that the propensity score is estimated.

 psmatch2: |   psmatch2: Common
 Treatment |        support
assignment | Off suppo  On suppor |     Total
-----------+----------------------+----------
 Untreated |        29      9,833 |     9,862 
   Treated |         5      2,043 |     2,048 
-----------+----------------------+----------
     Total |        34     11,876 |    11,910 


. pstest gender age marriage resident education ses livingmode smoke drink  exercise examination interact srh adl,both

----------------------------------------------------------------------------------------
                Unmatched |       Mean               %reduct |     t-test    |  V(T)/
Variable          Matched | Treated Control    %bias  |bias| |    t    p>|t| |  V(C)
--------------------------+----------------------------------+---------------+----------
gender                 U  | .65967   .39749     54.4         |  22.18  0.000 |     .
                       M  | .65884   .65786      0.2    99.6 |   0.07  0.947 |     .
                          |                                  |               |
age                    U  | 81.469       85    -30.9         | -12.54  0.000 |  0.92
                       M  |  81.49   81.522     -0.3    99.1 |  -0.09  0.929 |  0.97
                          |                                  |               |
marriage               U  | .57422   .40489     34.4         |  14.19  0.000 |     .
                       M  | .57367   .57562     -0.4    98.8 |  -0.13  0.899 |     .
                          |                                  |               |
resident               U  | .44775   .26313     39.3         |  16.87  0.000 |     .
                       M  |  .4464   .44053      1.3    96.8 |   0.38  0.706 |     .
                          |                                  |               |
education              U  | 5.6528   2.9633     61.1         |  26.90  0.000 |  1.48*
                       M  | 5.6202   5.5629      1.3    97.9 |   0.38  0.705 |  0.94
                          |                                  |               |
ses                    U  | .90088   .85328     14.5         |   5.68  0.000 |     .
                       M  | .90064   .90504     -1.3    90.7 |  -0.48  0.635 |     .
                          |                                  |               |
livingmode             U  |  1.187   1.2426    -11.4         |  -4.57  0.000 |  0.87*
                       M  | 1.1875   1.1855      0.4    96.5 |   0.13  0.893 |  1.06
                          |                                  |               |
smoke                  U  | .25342   .12756     32.5         |  14.68  0.000 |     .
                       M  | .25159   .25453     -0.8    97.7 |  -0.22  0.829 |     .
                          |                                  |               |
drink                  U  | .24219   .12249     31.4         |  14.19  0.000 |     .
                       M  | .24033   .23886      0.4    98.8 |   0.11  0.912 |     .
                          |                                  |               |
exercise               U  | .45898   .29822     33.6         |  14.24  0.000 |     .
                       M  | .45815   .46941     -2.4    93.0 |  -0.72  0.471 |     .
                          |                                  |               |
examination            U  | .71875   .67867      8.7         |   3.56  0.000 |     .
                       M  | .71855   .71415      1.0    89.0 |   0.31  0.755 |     .
                          |                                  |               |
interact               U  | 2.8735   2.7378      8.0         |   3.27  0.001 |  0.98
                       M  | 2.8737   2.9163     -2.5    68.6 |  -0.80  0.423 |  1.00
                          |                                  |               |
srh                    U  | 3.5088   3.3682     14.8         |   6.09  0.000 |  1.00
                       M  | 3.5095   3.5463     -3.9    73.9 |  -1.26  0.208 |  1.10*
                          |                                  |               |
adl                    U  | 2.6484   2.5395     16.8         |   6.70  0.000 |  0.81*
                       M  | 2.6476   2.6662     -2.9    82.9 |  -0.98  0.328 |  1.03
                          |                                  |               |
----------------------------------------------------------------------------------------
* if variance ratio outside [0.92; 1.09] for U and [0.92; 1.09] for M

-----------------------------------------------------------------------------------
 Sample    | Ps R2   LR chi2   p>chi2   MeanBias   MedBias      B      R     %Var
-----------+-----------------------------------------------------------------------
 Unmatched | 0.100   1092.81    0.000     28.0      31.1      82.9*   1.21     50
 Matched   | 0.001      3.57    0.998      1.3       1.1       5.9    1.11     17
-----------------------------------------------------------------------------------
* if B>25%, R outside [0.5; 2]

. 
end of do-file

 psmatch2 tea gender age marriage resident education ses livingmode smoke drink  exercise examination interact srh adl,outcome(cfs) neighbor(3) ate 
> ties logit common

Logistic regression                             Number of obs     =     11,910
                                                LR chi2(14)       =    1090.49
                                                Prob > chi2       =     0.0000
Log likelihood = -4921.1445                     Pseudo R2         =     0.0997

------------------------------------------------------------------------------
         tea |      Coef.   Std. Err.      z    P>|z|     [95% Conf. Interval]
-------------+----------------------------------------------------------------
      gender |   .6122648   .0603819    10.14   0.000     .4939184    .7306111
         age |  -.0080456   .0030231    -2.66   0.008    -.0139709   -.0021204
    marriage |   .0464811   .0673386     0.69   0.490    -.0855001    .1784622
    resident |    .520633   .0617989     8.42   0.000     .3995094    .6417565
   education |   .0679594   .0068049     9.99   0.000      .054622    .0812968
         ses |   .1974808   .0846279     2.33   0.020     .0316131    .3633484
  livingmode |  -.1668333   .0577884    -2.89   0.004    -.2800965   -.0535701
       smoke |   .4552202    .068314     6.66   0.000     .3213272    .5891133
       drink |   .3829604   .0681377     5.62   0.000      .249413    .5165079
    exercise |   .3054531   .0557622     5.48   0.000     .1961611    .4147451
 examination |  -.0329653    .058985    -0.56   0.576    -.1485738    .0826432
    interact |   -.004243   .0164755    -0.26   0.797    -.0365344    .0280485
         srh |   .0484286   .0289783     1.67   0.095    -.0083678     .105225
         adl |   .0309607   .0449852     0.69   0.491    -.0572087    .1191302
       _cons |  -2.169188   .3442448    -6.30   0.000    -2.843896   -1.494481
------------------------------------------------------------------------------
----------------------------------------------------------------------------------------
        Variable     Sample |    Treated     Controls   Difference         S.E.   T-stat
----------------------------+-----------------------------------------------------------
             cfs  Unmatched |  26.402832   24.0206855   2.38214657   .162611959    14.65
                        ATT | 26.3974547   25.9566483   .440806393   .169145913     2.61
                        ATU | 24.0468829   24.5691634   .522280416            .        .
                        ATE |                           .508264634            .        .
----------------------------+-----------------------------------------------------------
Note: S.E. does not take into account that the propensity score is estimated.

 psmatch2: |   psmatch2: Common
 Treatment |        support
assignment | Off suppo  On suppor |     Total
-----------+----------------------+----------
 Untreated |        29      9,833 |     9,862 
   Treated |         5      2,043 |     2,048 
-----------+----------------------+----------
     Total |        34     11,876 |    11,910 


. pstest gender age marriage resident education ses livingmode smoke drink  exercise examination interact srh adl,both

----------------------------------------------------------------------------------------
                Unmatched |       Mean               %reduct |     t-test    |  V(T)/
Variable          Matched | Treated Control    %bias  |bias| |    t    p>|t| |  V(C)
--------------------------+----------------------------------+---------------+----------
gender                 U  | .65967   .39749     54.4         |  22.18  0.000 |     .
                       M  | .65884   .65684      0.4    99.2 |   0.13  0.893 |     .
                          |                                  |               |
age                    U  | 81.469       85    -30.9         | -12.54  0.000 |  0.92
                       M  |  81.49   81.669     -1.6    94.9 |  -0.51  0.612 |  0.98
                          |                                  |               |
marriage               U  | .57422   .40489     34.4         |  14.19  0.000 |     .
                       M  | .57367   .57795     -0.9    97.5 |  -0.28  0.782 |     .
                          |                                  |               |
resident               U  | .44775   .26313     39.3         |  16.87  0.000 |     .
                       M  |  .4464   .45162     -1.1    97.2 |  -0.34  0.737 |     .
                          |                                  |               |
education              U  | 5.6528   2.9633     61.1         |  26.90  0.000 |  1.48*
                       M  | 5.6202   5.6131      0.2    99.7 |   0.05  0.963 |  0.94
                          |                                  |               |
ses                    U  | .90088   .85328     14.5         |   5.68  0.000 |     .
                       M  | .90064   .90076     -0.0    99.7 |  -0.01  0.990 |     .
                          |                                  |               |
livingmode             U  |  1.187   1.2426    -11.4         |  -4.57  0.000 |  0.87*
                       M  | 1.1875   1.1915     -0.8    92.8 |  -0.27  0.787 |  1.00
                          |                                  |               |
smoke                  U  | .25342   .12756     32.5         |  14.68  0.000 |     .
                       M  | .25159   .25408     -0.6    98.0 |  -0.18  0.855 |     .
                          |                                  |               |
drink                  U  | .24219   .12249     31.4         |  14.19  0.000 |     .
                       M  | .24033   .23711      0.8    97.3 |   0.24  0.809 |     .
                          |                                  |               |
exercise               U  | .45898   .29822     33.6         |  14.24  0.000 |     .
                       M  | .45815   .46003     -0.4    98.8 |  -0.12  0.904 |     .
                          |                                  |               |
examination            U  | .71875   .67867      8.7         |   3.56  0.000 |     .
                       M  | .71855   .70774      2.4    73.0 |   0.76  0.445 |     .
                          |                                  |               |
interact               U  | 2.8735   2.7378      8.0         |   3.27  0.001 |  0.98
                       M  | 2.8737   2.8062      4.0    50.2 |   1.27  0.203 |  1.00
                          |                                  |               |
srh                    U  | 3.5088   3.3682     14.8         |   6.09  0.000 |  1.00
                       M  | 3.5095     3.51     -0.1    99.7 |  -0.02  0.987 |  1.06
                          |                                  |               |
adl                    U  | 2.6484   2.5395     16.8         |   6.70  0.000 |  0.81*
                       M  | 2.6476   2.6381      1.5    91.3 |   0.49  0.623 |  0.99
                          |                                  |               |
----------------------------------------------------------------------------------------
* if variance ratio outside [0.92; 1.09] for U and [0.92; 1.09] for M

-----------------------------------------------------------------------------------
 Sample    | Ps R2   LR chi2   p>chi2   MeanBias   MedBias      B      R     %Var
-----------+-----------------------------------------------------------------------
 Unmatched | 0.100   1092.81    0.000     28.0      31.1      82.9*   1.21     50
 Matched   | 0.001      3.11    0.999      1.0       0.8       5.5    1.00      0
-----------------------------------------------------------------------------------
* if B>25%, R outside [0.5; 2]

. 
end of do-file


psmatch2 tea gender age marriage resident education ses livingmode smoke drink  exercise examination interact srh adl,kernel outcome(cfs) common at
> e logit

Logistic regression                             Number of obs     =     11,910
                                                LR chi2(14)       =    1090.49
                                                Prob > chi2       =     0.0000
Log likelihood = -4921.1445                     Pseudo R2         =     0.0997

------------------------------------------------------------------------------
         tea |      Coef.   Std. Err.      z    P>|z|     [95% Conf. Interval]
-------------+----------------------------------------------------------------
      gender |   .6122648   .0603819    10.14   0.000     .4939184    .7306111
         age |  -.0080456   .0030231    -2.66   0.008    -.0139709   -.0021204
    marriage |   .0464811   .0673386     0.69   0.490    -.0855001    .1784622
    resident |    .520633   .0617989     8.42   0.000     .3995094    .6417565
   education |   .0679594   .0068049     9.99   0.000      .054622    .0812968
         ses |   .1974808   .0846279     2.33   0.020     .0316131    .3633484
  livingmode |  -.1668333   .0577884    -2.89   0.004    -.2800965   -.0535701
       smoke |   .4552202    .068314     6.66   0.000     .3213272    .5891133
       drink |   .3829604   .0681377     5.62   0.000      .249413    .5165079
    exercise |   .3054531   .0557622     5.48   0.000     .1961611    .4147451
 examination |  -.0329653    .058985    -0.56   0.576    -.1485738    .0826432
    interact |   -.004243   .0164755    -0.26   0.797    -.0365344    .0280485
         srh |   .0484286   .0289783     1.67   0.095    -.0083678     .105225
         adl |   .0309607   .0449852     0.69   0.491    -.0572087    .1191302
       _cons |  -2.169188   .3442448    -6.30   0.000    -2.843896   -1.494481
------------------------------------------------------------------------------
----------------------------------------------------------------------------------------
        Variable     Sample |    Treated     Controls   Difference         S.E.   T-stat
----------------------------+-----------------------------------------------------------
             cfs  Unmatched |  26.402832   24.0206855   2.38214657   .162611959    14.65
                        ATT | 26.3974547   25.8947939   .502660847   .150801297     3.33
                        ATU | 24.0468829   24.8683953   .821512331            .        .
                        ATE |                           .766661069            .        .
----------------------------+-----------------------------------------------------------
Note: S.E. does not take into account that the propensity score is estimated.

 psmatch2: |   psmatch2: Common
 Treatment |        support
assignment | Off suppo  On suppor |     Total
-----------+----------------------+----------
 Untreated |        29      9,833 |     9,862 
   Treated |         5      2,043 |     2,048 
-----------+----------------------+----------
     Total |        34     11,876 |    11,910 


. 
end of do-file

. do "C:\Users\w\AppData\Local\Temp\STD00000000.tmp"

. pstest gender age marriage resident education ses livingmode smoke drink  exercise examination interact srh adl,both

----------------------------------------------------------------------------------------
                Unmatched |       Mean               %reduct |     t-test    |  V(T)/
Variable          Matched | Treated Control    %bias  |bias| |    t    p>|t| |  V(C)
--------------------------+----------------------------------+---------------+----------
gender                 U  | .65967   .39749     54.4         |  22.18  0.000 |     .
                       M  | .65884   .64522      2.8    94.8 |   0.91  0.361 |     .
                          |                                  |               |
age                    U  | 81.469       85    -30.9         | -12.54  0.000 |  0.92
                       M  |  81.49   81.678     -1.6    94.7 |  -0.53  0.593 |  0.98
                          |                                  |               |
marriage               U  | .57422   .40489     34.4         |  14.19  0.000 |     .
                       M  | .57367   .56451      1.9    94.6 |   0.59  0.555 |     .
                          |                                  |               |
resident               U  | .44775   .26313     39.3         |  16.87  0.000 |     .
                       M  |  .4464   .43548      2.3    94.1 |   0.70  0.482 |     .
                          |                                  |               |
education              U  | 5.6528   2.9633     61.1         |  26.90  0.000 |  1.48*
                       M  | 5.6202    5.506      2.6    95.8 |   0.75  0.451 |  0.94
                          |                                  |               |
ses                    U  | .90088   .85328     14.5         |   5.68  0.000 |     .
                       M  | .90064   .89831      0.7    95.1 |   0.25  0.804 |     .
                          |                                  |               |
livingmode             U  |  1.187   1.2426    -11.4         |  -4.57  0.000 |  0.87*
                       M  | 1.1875   1.1882     -0.2    98.6 |  -0.05  0.958 |  1.05
                          |                                  |               |
smoke                  U  | .25342   .12756     32.5         |  14.68  0.000 |     .
                       M  | .25159   .24246      2.4    92.7 |   0.68  0.499 |     .
                          |                                  |               |
drink                  U  | .24219   .12249     31.4         |  14.19  0.000 |     .
                       M  | .24033   .23015      2.7    91.5 |   0.77  0.443 |     .
                          |                                  |               |
exercise               U  | .45898   .29822     33.6         |  14.24  0.000 |     .
                       M  | .45815   .45318      1.0    96.9 |   0.32  0.750 |     .
                          |                                  |               |
examination            U  | .71875   .67867      8.7         |   3.56  0.000 |     .
                       M  | .71855   .71289      1.2    85.9 |   0.40  0.688 |     .
                          |                                  |               |
interact               U  | 2.8735   2.7378      8.0         |   3.27  0.001 |  0.98
                       M  | 2.8737    2.861      0.7    90.6 |   0.24  0.810 |  1.00
                          |                                  |               |
srh                    U  | 3.5088   3.3682     14.8         |   6.09  0.000 |  1.00
                       M  | 3.5095   3.5067      0.3    98.0 |   0.10  0.924 |  1.06
                          |                                  |               |
adl                    U  | 2.6484   2.5395     16.8         |   6.70  0.000 |  0.81*
                       M  | 2.6476   2.6427      0.7    95.6 |   0.25  0.802 |  0.98
                          |                                  |               |
----------------------------------------------------------------------------------------
* if variance ratio outside [0.92; 1.09] for U and [0.92; 1.09] for M

-----------------------------------------------------------------------------------
 Sample    | Ps R2   LR chi2   p>chi2   MeanBias   MedBias      B      R     %Var
-----------+-----------------------------------------------------------------------
 Unmatched | 0.100   1092.81    0.000     28.0      31.1      82.9*   1.21     50
 Matched   | 0.000      2.10    1.000      1.5       1.4       4.5    1.04      0
-----------------------------------------------------------------------------------
* if B>25%, R outside [0.5; 2]


.  qui psmatch2 tea gender age marriage resident education ses livingmode smoke drink  exercise examination interact srh adl,outcome(cfs) common ate l
> ogit

. sum _pscore

    Variable |        Obs        Mean    Std. Dev.       Min        Max
-------------+---------------------------------------------------------
     _pscore |     11,910    .1719563    .1193224   .0364992   .8537397

. gen cal=0.25*r(sd)

. dis cal
.0298306

. 
end of do-file

. 

. do "C:\Users\w\AppData\Local\Temp\STD00000000.tmp"

. psmatch2 tea gender age marriage resident education ses livingmode smoke drink  exercise examination interact srh adl,outcome(cfs) common ate logit
>  caliper(0.0298306) neighbor(3)

Logistic regression                             Number of obs     =     11,910
                                                LR chi2(14)       =    1090.49
                                                Prob > chi2       =     0.0000
Log likelihood = -4921.1445                     Pseudo R2         =     0.0997

------------------------------------------------------------------------------
         tea |      Coef.   Std. Err.      z    P>|z|     [95% Conf. Interval]
-------------+----------------------------------------------------------------
      gender |   .6122648   .0603819    10.14   0.000     .4939184    .7306111
         age |  -.0080456   .0030231    -2.66   0.008    -.0139709   -.0021204
    marriage |   .0464811   .0673386     0.69   0.490    -.0855001    .1784622
    resident |    .520633   .0617989     8.42   0.000     .3995094    .6417565
   education |   .0679594   .0068049     9.99   0.000      .054622    .0812968
         ses |   .1974808   .0846279     2.33   0.020     .0316131    .3633484
  livingmode |  -.1668333   .0577884    -2.89   0.004    -.2800965   -.0535701
       smoke |   .4552202    .068314     6.66   0.000     .3213272    .5891133
       drink |   .3829604   .0681377     5.62   0.000      .249413    .5165079
    exercise |   .3054531   .0557622     5.48   0.000     .1961611    .4147451
 examination |  -.0329653    .058985    -0.56   0.576    -.1485738    .0826432
    interact |   -.004243   .0164755    -0.26   0.797    -.0365344    .0280485
         srh |   .0484286   .0289783     1.67   0.095    -.0083678     .105225
         adl |   .0309607   .0449852     0.69   0.491    -.0572087    .1191302
       _cons |  -2.169188   .3442448    -6.30   0.000    -2.843896   -1.494481
------------------------------------------------------------------------------
----------------------------------------------------------------------------------------
        Variable     Sample |    Treated     Controls   Difference         S.E.   T-stat
----------------------------+-----------------------------------------------------------
             cfs  Unmatched |  26.402832   24.0206855   2.38214657   .162611959    14.65
                        ATT | 26.3974547   25.9600261   .437428618   .167708692     2.61
                        ATU | 24.0468829   24.5692057   .522322791            .        .
                        ATE |                           .507718648            .        .
----------------------------+-----------------------------------------------------------
Note: S.E. does not take into account that the propensity score is estimated.

 psmatch2: |   psmatch2: Common
 Treatment |        support
assignment | Off suppo  On suppor |     Total
-----------+----------------------+----------
 Untreated |        29      9,833 |     9,862 
   Treated |         5      2,043 |     2,048 
-----------+----------------------+----------
     Total |        34     11,876 |    11,910 


. pstest

------------------------------------------------------------------------------
                        |       Mean               |     t-test    |  V(T)/
Variable                | Treated Control    %bias |    t    p>|t| |  V(C)
------------------------+--------------------------+---------------+----------
gender                  | .65884   .65688      0.4 |   0.13  0.895 |     .
age                     |  81.49   81.663     -1.5 |  -0.49  0.624 |  0.98
marriage                | .57367   .57775     -0.8 |  -0.26  0.792 |     .
resident                |  .4464   .45146     -1.1 |  -0.32  0.745 |     .
education               | 5.6202   5.6141      0.1 |   0.04  0.968 |  0.94
ses                     | .90064   .90047      0.0 |   0.02  0.986 |     .
livingmode              | 1.1875   1.1919     -0.9 |  -0.30  0.766 |  1.00
smoke                   | .25159    .2542     -0.7 |  -0.19  0.848 |     .
drink                   | .24033   .23723      0.8 |   0.23  0.816 |     .
exercise                | .45815   .45994     -0.4 |  -0.12  0.908 |     .
examination             | .71855   .70746      2.4 |   0.78  0.433 |     .
interact                | 2.8737   2.8065      3.9 |   1.27  0.205 |  1.00
srh                     | 3.5095   3.5097     -0.0 |  -0.01  0.996 |  1.06
adl                     | 2.6476   2.6383      1.4 |   0.48  0.629 |  0.99
------------------------------------------------------------------------------
* if variance ratio outside [0.92; 1.09]

----------------------------------------------------------------------
Ps R2   LR chi2   p>chi2   MeanBias   MedBias      B       R     %Var 
----------------------------------------------------------------------
0.001      3.10    0.999      1.0       0.8       5.5    1.00       0
----------------------------------------------------------------------
* if B>25%, R outside [0.5; 2]

. 
end of do-file

. do "C:\Users\w\AppData\Local\Temp\STD00000000.tmp"

. twoway(kdensity _ps if _treat==1,legend(label(1 "Treat")))(kdensity _ps if _treat==0, legend(label(2 "Control"))),xtitle(Pscore) title("Before Matc
> hing")

. twoway(kdensity _ps if _treat==1,legend(label(1 "Treat")))(kdensity _ps if (_weight!=1&_weight!=.), legend(label(2 "Control"))), xtitle(Pscore) tit
> le("After Matching")

. 
end of do-file

. do "C:\Users\w\AppData\Local\Temp\STD00000000.tmp"

. twoway(kdensity _ps if _treat==1,legend(label(1 "Treat")))(kdensity _ps if _treat==0, legend(label(2 "Control"))),xtitle(Pscore) title("Before Matc
> hing")

. 
end of do-file

. do "C:\Users\w\AppData\Local\Temp\STD00000000.tmp"

. twoway(kdensity _ps if _treat==1,legend(label(1 "Treat")))(kdensity _ps if (_weight!=1&_weight!=.), legend(label(2 "Control"))), xtitle(Pscore) tit
> le("After Matching")

. 
end of do-file

. do "C:\Users\w\AppData\Local\Temp\STD00000000.tmp"

. regress cfs tea gender age marriage resident education ses livingmode smoke drink  exercise examination interact srh adl

      Source |       SS           df       MS      Number of obs   =    11,910
-------------+----------------------------------   F(15, 11894)    =    501.45
       Model |  210596.286        15  14039.7524   Prob > F        =    0.0000
    Residual |  333009.372    11,894  27.9980975   R-squared       =    0.3874
-------------+----------------------------------   Adj R-squared   =    0.3866
       Total |  543605.658    11,909  45.6466251   Root MSE        =    5.2913

------------------------------------------------------------------------------
         cfs |      Coef.   Std. Err.      t    P>|t|     [95% Conf. Interval]
-------------+----------------------------------------------------------------
         tea |   .3399227   .1350598     2.52   0.012     .0751834    .6046619
      gender |   1.064806   .1153347     9.23   0.000     .8387313    1.290881
         age |  -.2116596   .0056845   -37.23   0.000    -.2228021   -.2005171
    marriage |   .2708436   .1296536     2.09   0.037     .0167012    .5249859
    resident |   1.200721   .1240723     9.68   0.000     .9575187    1.443923
   education |   .1169476   .0146566     7.98   0.000     .0882183    .1456769
         ses |  -.0017482   .1449503    -0.01   0.990    -.2858746    .2823781
  livingmode |   .1783932   .1033473     1.73   0.084    -.0241843    .3809707
       smoke |   .0353726   .1500543     0.24   0.814    -.2587583    .3295035
       drink |  -.2757033   .1491673    -1.85   0.065    -.5680956    .0166889
    exercise |   .4741171   .1123885     4.22   0.000     .2538172     .694417
 examination |    .805778   .1099822     7.33   0.000     .5901948    1.021361
    interact |   .3871075   .0314648    12.30   0.000     .3254313    .4487836
         srh |    .976043   .0543871    17.95   0.000     .8694354    1.082651
         adl |    1.59681   .0809217    19.73   0.000      1.43819    1.755429
       _cons |   31.53461   .6428143    49.06   0.000     30.27459    32.79463
------------------------------------------------------------------------------

. est store ols

. regress cfs tea gender age marriage resident education ses livingmode smoke drink  exercise examination interact srh adl [pw=_weight]
(sum of wgt is   1.1876e+04)

Linear regression                               Number of obs     =      5,751
                                                F(15, 5735)       =      47.75
                                                Prob > F          =     0.0000
                                                R-squared         =     0.4080
                                                Root MSE          =     4.9667

------------------------------------------------------------------------------
             |               Robust
         cfs |      Coef.   Std. Err.      t    P>|t|     [95% Conf. Interval]
-------------+----------------------------------------------------------------
         tea |    .535006   .1440788     3.71   0.000     .2525571     .817455
      gender |   1.101916   .3081063     3.58   0.000     .4979113    1.705921
         age |  -.2340526    .016541   -14.15   0.000    -.2664792    -.201626
    marriage |  -.0655181   .3099689    -0.21   0.833    -.6731741     .542138
    resident |   1.705305   .3251867     5.24   0.000     1.067817    2.342794
   education |     .06516   .0319263     2.04   0.041     .0025723    .1277477
         ses |    .100395   .4933228     0.20   0.839     -.866704    1.067494
  livingmode |   -.030458   .2995923    -0.10   0.919    -.6177721    .5568561
       smoke |  -.2550125   .3022802    -0.84   0.399    -.8475958    .3375709
       drink |  -.2254355   .2810281    -0.80   0.422    -.7763567    .3254857
    exercise |   .2380512   .2250284     1.06   0.290    -.2030895    .6791919
 examination |   .8225257   .3565447     2.31   0.021     .1235634    1.521488
    interact |   .2981847   .0806492     3.70   0.000     .1400818    .4562876
         srh |    .788249   .1861298     4.23   0.000     .4233643    1.153134
         adl |   1.687751   .2987461     5.65   0.000     1.102095    2.273406
       _cons |   34.56846   1.962249    17.62   0.000     30.72171    38.41521
------------------------------------------------------------------------------

. est store psm_ols

. local m "ols psm_ols"

. esttab `m', mtitle(`m') compress nogap ar2

------------------------------------
                 (1)          (2)   
                 ols      psm_ols   
------------------------------------
tea            0.340*       0.535***
              (2.52)       (3.71)   
gender         1.065***     1.102***
              (9.23)       (3.58)   
age           -0.212***    -0.234***
            (-37.23)     (-14.15)   
marriage       0.271*     -0.0655   
              (2.09)      (-0.21)   
resident       1.201***     1.705***
              (9.68)       (5.24)   
education      0.117***    0.0652*  
              (7.98)       (2.04)   
ses         -0.00175        0.100   
             (-0.01)       (0.20)   
livingmode     0.178      -0.0305   
              (1.73)      (-0.10)   
smoke         0.0354       -0.255   
              (0.24)      (-0.84)   
drink         -0.276       -0.225   
             (-1.85)      (-0.80)   
exercise       0.474***     0.238   
              (4.22)       (1.06)   
examinat~n     0.806***     0.823*  
              (7.33)       (2.31)   
interact       0.387***     0.298***
             (12.30)       (3.70)   
srh            0.976***     0.788***
             (17.95)       (4.23)   
adl            1.597***     1.688***
             (19.73)       (5.65)   
_cons          31.53***     34.57***
             (49.06)      (17.62)   
------------------------------------
N              11910         5751   
adj. R-sq      0.387        0.406   
------------------------------------
t statistics in parentheses
* p<0.05, ** p<0.01, *** p<0.001

--more--
