# Supplementary material for: Does frequent tea consumption provide any benefit to cognitive function in older adults? Evidence from a national survey from China in 2018
Source: Front Public Health. 2023 Nov 3;11:1269675. doi: 10.3389/fpubh.2023.1269675 (PMC10655233; doi:10.3389/fpubh.2023.1269675)
Supplement: Supplementary file 1 [file Data_Sheet_1.ZIP › SUPPLEMENTARY MATERIAL/data processing/6.Robustness.do]

codebook d4b
gen ctea=tea
replace ctea=2 if d4b==1&tea==1
codebook ctea
reg cfs i.ctea gender age marriage resident education ses livingmode smoke drink  exercise examination interact srh adl,r

codebook d4tea1
recode d4tea1(1=2)(2=1) (*=0),gen(ftea)
codebook ftea
reg cfs i.ftea gender age marriage resident education ses livingmode smoke drink  exercise examination interact srh adl,r

recode cfs(1/9=1) (10/20=2) (21/26=3) (27/30=4),gen(ocfs)
codebook ocfs
mlogit ocfs tea gender age marriage resident education ses livingmode smoke drink  exercise examination interact srh adl,base(4)
mlogit,rrr


// 
. do "C:\Users\w\AppData\Local\Temp\STD00000000.tmp"

. codebook d4b

----------------------------------------------------------------------------------------------------------------------------------------------------------
d4b                                                                                           what kind of tea do you mainly drink when you are around 60?
----------------------------------------------------------------------------------------------------------------------------------------------------------

                  type:  numeric (double)
                 label:  d4b

                 range:  [1,9]                        units:  1
         unique values:  9                        missing .:  8,440/11,910

            tabulation:  Freq.   Numeric  Label
                         1,704         1  green tea
                           327         2  red tea (black tea);
                           139         3  oolong tea
                            46         4  white tea
                           341         5  yellow tea
                            93         6  dark tea (pu-erh tea)
                            17         7  compressed tea
                           719         8  scented  tea
                            84         9  others, please specify
                         8,440         .  

. 
end of do-file

. do "C:\Users\w\AppData\Local\Temp\STD00000000.tmp"

. gen ctea=tea

. 
end of do-file

. do "C:\Users\w\AppData\Local\Temp\STD00000000.tmp"

. replace ctea=2 if d4b==1&tea==1
(1,092 real changes made)

. codebook ctea

----------------------------------------------------------------------------------------------------------------------------------------------------------
ctea                                                                                                                                           (unlabeled)
----------------------------------------------------------------------------------------------------------------------------------------------------------

                  type:  numeric (float)

                 range:  [0,2]                        units:  1
         unique values:  3                        missing .:  0/11,910

            tabulation:  Freq.  Value
                         9,862  0
                           956  1
                         1,092  2

. 
 reg cfs i.ctea gender age marriage resident education ses livingmode smoke drink  exercise examination interact srh adl,r

Linear regression                               Number of obs     =     11,910
                                                F(16, 11893)      =     356.75
                                                Prob > F          =     0.0000
                                                R-squared         =     0.3874
                                                Root MSE          =     5.2915

------------------------------------------------------------------------------
             |               Robust
         cfs |      Coef.   Std. Err.      t    P>|t|     [95% Conf. Interval]
-------------+----------------------------------------------------------------
        ctea |
          1  |   .2610975   .1535988     1.70   0.089    -.0399814    .5621763
          2  |   .4093549   .1519276     2.69   0.007     .1115519    .7071578
             |
      gender |   1.065165   .1166045     9.13   0.000     .8366008    1.293729
         age |  -.2117605   .0057222   -37.01   0.000    -.2229769    -.200544
    marriage |    .270426   .1198285     2.26   0.024     .0355426    .5053093
    resident |   1.203139   .1246887     9.65   0.000     .9587288    1.447549
   education |   .1166242   .0134656     8.66   0.000     .0902294     .143019
         ses |  -.0020423   .1554159    -0.01   0.990    -.3066827    .3025982
  livingmode |   .1794604   .1118404     1.60   0.109    -.0397651    .3986859
       smoke |   .0342769   .1324904     0.26   0.796     -.225426    .2939799
       drink |    -.27687   .1322053    -2.09   0.036     -.536014   -.0177261
    exercise |   .4759643   .0964083     4.94   0.000     .2869882    .6649403
 examination |    .802873   .1179716     6.81   0.000     .5716295    1.034117
    interact |   .3867758   .0289477    13.36   0.000     .3300335    .4435181
         srh |    .976805   .0645438    15.13   0.000     .8502886    1.103321
         adl |   1.596131   .0979075    16.30   0.000     1.404216    1.788046
       _cons |   31.54423   .6496601    48.55   0.000     30.27079    32.81767
------------------------------------------------------------------------------

. 
end of do-file


.  codebook d4tea1

----------------------------------------------------------------------------------------------------------------------------------------------------------
d4tea1                                                                                                                how often drank tea at around age 60
----------------------------------------------------------------------------------------------------------------------------------------------------------

                  type:  numeric (double)
                 label:  d4tea1

                 range:  [1,9]                        units:  1
         unique values:  7                        missing .:  0/11,910

            tabulation:  Freq.   Numeric  Label
                         2,048         1  almost everyday
                           527         2  not everyday, but at least once
                                          per week
                           222         3  not every week, but at least
                                          once  per month
                           432         4  not every month, but
                                          occasionally
                         8,635         5  rarely or never
                            44         8  don't know
                             2         9  missing

. 
end of do-file
 recode d4tea1(1=2)(2=1) (*=0),gen(ftea)
(11910 differences between d4tea1 and ftea)

. 
end of do-file

. do "C:\Users\w\AppData\Local\Temp\STD00000000.tmp"

. codebook ftea

----------------------------------------------------------------------------------------------------------------------------------------------------------
ftea                                                                                               RECODE of d4tea1 (how often drank tea at around age 60)
----------------------------------------------------------------------------------------------------------------------------------------------------------

                  type:  numeric (double)

                 range:  [0,2]                        units:  1
         unique values:  3                        missing .:  0/11,910

            tabulation:  Freq.  Value
                         9,335  0
                           527  1
                         2,048  2

. 
end of do-file

. do "C:\Users\w\AppData\Local\Temp\STD00000000.tmp"

. reg cfs i.ftea gender age marriage resident education ses livingmode smoke drink  exercise examination interact srh adl,r

Linear regression                               Number of obs     =     11,910
                                                F(16, 11893)      =     356.79
                                                Prob > F          =     0.0000
                                                R-squared         =     0.3875
                                                Root MSE          =     5.2912

------------------------------------------------------------------------------
             |               Robust
         cfs |      Coef.   Std. Err.      t    P>|t|     [95% Conf. Interval]
-------------+----------------------------------------------------------------
        ftea |
          1  |   .2771689   .2275937     1.22   0.223    -.1689519    .7232897
          2  |   .3609249   .1188578     3.04   0.002     .1279443    .5939056
             |
      gender |   1.060432   .1166821     9.09   0.000      .831716    1.289148
         age |  -.2114805   .0057261   -36.93   0.000    -.2227046   -.2002564
    marriage |    .272501   .1199185     2.27   0.023     .0374411    .5075609
    resident |   1.193511   .1247295     9.57   0.000     .9490211    1.438001
   education |   .1161665   .0134506     8.64   0.000     .0898012    .1425319
         ses |  -.0045634   .1554477    -0.03   0.977    -.3092663    .3001396
  livingmode |   .1798878   .1118016     1.61   0.108    -.0392616    .3990372
       smoke |   .0321559    .132448     0.24   0.808    -.2274638    .2917756
       drink |  -.2794752   .1321612    -2.11   0.034    -.5385327   -.0204177
    exercise |   .4721245   .0963951     4.90   0.000     .2831743    .6610747
 examination |     .80849   .1179037     6.86   0.000     .5773795    1.039601
    interact |   .3863327   .0289437    13.35   0.000     .3295983    .4430672
         srh |   .9761939   .0645135    15.13   0.000      .849737    1.102651
         adl |   1.597804   .0978582    16.33   0.000     1.405986    1.789622
       _cons |   31.50912   .6504638    48.44   0.000      30.2341    32.78413
------------------------------------------------------------------------------

. 
end of do-file

recode cfs(1/9=1) (10/20=2) (21/26=3) (27/30=4),gen(ocfs)
(11857 differences between cfs and ocfs)

. codebook ocfs

----------------------------------------------------------------------------------------------------------------------------------------------------------
ocfs                                                                                                                                         RECODE of cfs
----------------------------------------------------------------------------------------------------------------------------------------------------------

                  type:  numeric (float)

                 range:  [1,4]                        units:  1
         unique values:  4                        missing .:  0/11,910

            tabulation:  Freq.  Value
                           676  1
                         1,711  2
                         3,263  3
                         6,260  4

. 
end of do-file

. do "C:\Users\w\AppData\Local\Temp\STD00000000.tmp"

. mlogit ocfs tea gender age marriage resident education ses livingmode smoke drink  exercise examination interact srh adl,base(4)

Iteration 0:   log likelihood = -13510.387  
Iteration 1:   log likelihood = -11283.231  
Iteration 2:   log likelihood = -10783.292  
Iteration 3:   log likelihood = -10727.058  
Iteration 4:   log likelihood = -10725.971  
Iteration 5:   log likelihood = -10725.969  
Iteration 6:   log likelihood = -10725.969  

Multinomial logistic regression                 Number of obs     =     11,910
                                                LR chi2(45)       =    5568.84
                                                Prob > chi2       =     0.0000
Log likelihood = -10725.969                     Pseudo R2         =     0.2061

------------------------------------------------------------------------------
        ocfs |      Coef.   Std. Err.      z    P>|z|     [95% Conf. Interval]
-------------+----------------------------------------------------------------
1            |
         tea |  -.5146919   .1752585    -2.94   0.003    -.8581923   -.1711915
      gender |  -.3935459   .1196594    -3.29   0.001    -.6280741   -.1590177
         age |   .1647884    .007538    21.86   0.000     .1500142    .1795627
    marriage |   -.472234   .1710172    -2.76   0.006    -.8074215   -.1370464
    resident |  -.7488217   .1271946    -5.89   0.000    -.9981186   -.4995249
   education |  -.0913954    .018682    -4.89   0.000    -.1280115   -.0547794
         ses |  -.0596251   .1366854    -0.44   0.663    -.3275235    .2082733
  livingmode |  -.0049228   .1002947    -0.05   0.961    -.2014968    .1916513
       smoke |  -.2835099   .1983316    -1.43   0.153    -.6722328     .105213
       drink |  -.3369854   .1989385    -1.69   0.090    -.7268976    .0529269
    exercise |  -.5419873   .1654221    -3.28   0.001    -.8662087   -.2177659
 examination |  -.4506637   .1021453    -4.41   0.000    -.6508649   -.2504625
    interact |   -.353143   .0425602    -8.30   0.000    -.4365594   -.2697266
         srh |   -.881058   .0516206   -17.07   0.000    -.9822326   -.7798833
         adl |  -.8247128   .0690177   -11.95   0.000    -.9599851   -.6894405
       _cons |   -10.4107   .7780179   -13.38   0.000    -11.93559   -8.885818
-------------+----------------------------------------------------------------
2            |
         tea |  -.2899369   .1035409    -2.80   0.005    -.4928732   -.0870005
      gender |  -.4648927    .078172    -5.95   0.000    -.6181071   -.3116783
         age |   .1120749   .0041973    26.70   0.000     .1038484    .1203014
    marriage |  -.1219954   .0916972    -1.33   0.183    -.3017187    .0577279
    resident |  -.6789767   .0848247    -8.00   0.000    -.8452301   -.5127233
   education |  -.1259915   .0123252   -10.22   0.000    -.1501484   -.1018346
         ses |  -.1430969   .0924668    -1.55   0.122    -.3243285    .0381346
  livingmode |   .1802945    .063919     2.82   0.005     .0550155    .3055736
       smoke |   .0298936   .1089265     0.27   0.784    -.1835984    .2433856
       drink |  -.0174204   .1109727    -0.16   0.875    -.2349229    .2000822
    exercise |  -.2984597   .0842047    -3.54   0.000    -.4634978   -.1334216
 examination |  -.2172798   .0693039    -3.14   0.002    -.3531129   -.0814466
    interact |  -.1871636   .0216214    -8.66   0.000    -.2295409   -.1447864
         srh |  -.3389646   .0366874    -9.24   0.000    -.4108706   -.2670587
         adl |  -.5991602   .0491617   -12.19   0.000    -.6955155    -.502805
       _cons |   -7.08028   .4406531   -16.07   0.000    -7.943945   -6.216616
-------------+----------------------------------------------------------------
3            |
         tea |  -.2051282   .0643669    -3.19   0.001    -.3312849   -.0789714
      gender |  -.3784004   .0542001    -6.98   0.000    -.4846308   -.2721701
         age |   .0431381   .0027236    15.84   0.000        .0378    .0484763
    marriage |   .0789034   .0583523     1.35   0.176    -.0354651    .1932719
    resident |  -.4064887   .0592316    -6.86   0.000    -.5225806   -.2903969
   education |  -.0532577   .0069182    -7.70   0.000    -.0668172   -.0396982
         ses |   .1047377   .0687893     1.52   0.128    -.0300869    .2395622
  livingmode |   .1851236   .0478749     3.87   0.000     .0912906    .2789566
       smoke |   -.005679   .0700987    -0.08   0.935    -.1430698    .1317119
       drink |   .2152412   .0689608     3.12   0.002     .0800806    .3504019
    exercise |  -.1762093   .0512324    -3.44   0.001    -.2766231   -.0757955
 examination |  -.0167876   .0524051    -0.32   0.749    -.1194997    .0859245
    interact |  -.0673529   .0143296    -4.70   0.000    -.0954384   -.0392674
         srh |  -.1530568   .0266382    -5.75   0.000    -.2052667   -.1008469
         adl |  -.2065855   .0397537    -5.20   0.000    -.2845014   -.1286696
       _cons |  -2.730855   .2973618    -9.18   0.000    -3.313674   -2.148037
-------------+----------------------------------------------------------------
4            |  (base outcome)
------------------------------------------------------------------------------

. 
end of do-file

. do "C:\Users\w\AppData\Local\Temp\STD00000000.tmp"

. mlogit,rrr

Multinomial logistic regression                 Number of obs     =     11,910
                                                LR chi2(45)       =    5568.84
                                                Prob > chi2       =     0.0000
Log likelihood = -10725.969                     Pseudo R2         =     0.2061

------------------------------------------------------------------------------
        ocfs |        RRR   Std. Err.      z    P>|z|     [95% Conf. Interval]
-------------+----------------------------------------------------------------
1            |
         tea |   .5976847   .1047493    -2.94   0.003     .4239277    .8426601
      gender |   .6746604   .0807295    -3.29   0.001     .5336185    .8529813
         age |   1.179144   .0088884    21.86   0.000     1.161851    1.196694
    marriage |   .6236076   .1066476    -2.76   0.006     .4460066    .8719297
    resident |   .4729235   .0601533    -5.89   0.000     .3685722    .6068189
   education |   .9126567   .0170502    -4.89   0.000     .8798433     .946694
         ses |   .9421177   .1287737    -0.44   0.663     .7207064     1.23155
  livingmode |   .9950893   .0998022    -0.05   0.961     .8175062    1.211248
       smoke |   .7531356   .1493706    -1.43   0.153     .5105673    1.110947
       drink |   .7139193    .142026    -1.69   0.090     .4834064    1.054353
    exercise |   .5815913   .0962081    -3.28   0.001      .420543    .8043137
 examination |   .6372051   .0650875    -4.41   0.000     .5215945    .7784407
    interact |   .7024768   .0298975    -8.30   0.000     .6462561    .7635882
         srh |   .4143443   .0213887   -17.07   0.000     .3744741    .4584595
         adl |   .4383609   .0302547   -11.95   0.000     .3828986    .5018568
       _cons |   .0000301   .0000234   -13.38   0.000     6.55e-06    .0001383
-------------+----------------------------------------------------------------
2            |
         tea |   .7483108   .0774807    -2.80   0.005     .6108687    .9166766
      gender |   .6282025   .0491079    -5.95   0.000     .5389637     .732217
         age |   1.118597   .0046951    26.70   0.000     1.109432    1.127837
    marriage |   .8851524    .081166    -1.33   0.183     .7395461    1.059427
    resident |   .5071357   .0430176    -8.00   0.000     .4294585    .5988625
   education |   .8816224   .0108662   -10.22   0.000     .8605803     .903179
         ses |   .8666701   .0801382    -1.55   0.122     .7230127    1.038871
  livingmode |    1.19757   .0765475     2.82   0.005     1.056557    1.357403
       smoke |   1.030345   .1122319     0.27   0.784     .8322699     1.27556
       drink |   .9827305   .1090563    -0.16   0.875     .7906318    1.221503
    exercise |   .7419602   .0624765    -3.54   0.000     .6290794    .8750961
 examination |   .8047048   .0557692    -3.14   0.002     .7024979    .9217819
    interact |    .829308   .0179308    -8.66   0.000     .7948985    .8652071
         srh |   .7125076   .0261401    -9.24   0.000     .6630727    .7656281
         adl |   .5492727   .0270032   -12.19   0.000     .4988173    .6048317
       _cons |   .0008415   .0003708   -16.07   0.000     .0003548     .001996
-------------+----------------------------------------------------------------
3            |
         tea |   .8145429   .0524296    -3.19   0.001     .7180006    .9240663
      gender |   .6849562   .0371247    -6.98   0.000     .6159246    .7617247
         age |   1.044082   .0028437    15.84   0.000     1.038523     1.04967
    marriage |     1.0821    .063143     1.35   0.176     .9651565    1.213213
    resident |   .6659846   .0394474    -6.86   0.000     .5929883    .7479667
   education |   .9481356   .0065594    -7.70   0.000     .9353662    .9610794
         ses |   1.110419    .076385     1.52   0.128     .9703612    1.270693
  livingmode |   1.203367    .057611     3.87   0.000     1.095587     1.32175
       smoke |   .9943371   .0697017    -0.08   0.935     .8666935     1.14078
       drink |   1.240161   .0855225     3.12   0.002     1.083374    1.419638
    exercise |   .8384425   .0429555    -3.44   0.001     .7583403    .9270057
 examination |   .9833525   .0515327    -0.32   0.749     .8873642    1.089724
    interact |   .9348652   .0133963    -4.70   0.000     .9089744    .9614936
         srh |    .858081   .0228577    -5.75   0.000     .8144301    .9040714
         adl |   .8133567    .032334    -5.20   0.000     .7523893    .8792644
       _cons |   .0651635   .0193771    -9.18   0.000     .0363823    .1167131
-------------+----------------------------------------------------------------
4            |  (base outcome)
------------------------------------------------------------------------------

. 
end of do-file

. 
