# Supplementary material for: Does frequent tea consumption provide any benefit to cognitive function in older adults? Evidence from a national survey from China in 2018
Source: Front Public Health. 2023 Nov 3;11:1269675. doi: 10.3389/fpubh.2023.1269675 (PMC10655233; doi:10.3389/fpubh.2023.1269675)
Supplement: Supplementary file 1 [file Data_Sheet_1.ZIP › SUPPLEMENTARY MATERIAL/data processing/7.mediating effects.do]

codebook b310a
recode b310a(1=5) (2=4) (3=3) (4=2) (*=1),gen(sleep)
codebook sleep
reg cfs tea gender age marriage resident education ses livingmode smoke drink  exercise examination interact srh adl,r 
reg sleep tea gender age marriage resident education ses livingmode smoke drink  exercise examination interact srh adl,r
reg cfs sleep tea gender age marriage resident education ses livingmode smoke drink  exercise examination interact srh adl,r

codebook b31 b32 b33 b34 b35 b36 b37 b38 b39 b310a
recode b31 (4 5=0) (3=1) (2=2) (*=3),gen(dep1)
recode b32 (4 5=0) (3=1) (2=2) (*=3),gen(dep2)
recode b33 (4 5=0) (3=1) (2=2) (*=3),gen(dep3)
recode b34 (4 5=0) (3=1) (2=2) (*=3),gen(dep4)
recode b35 (1=0) (2=1) (3=2) (*=3),gen(dep5)
recode b36 (4 5=0) (3=1) (2=2) (*=3),gen(dep6)
recode b37 (1=0) (2=1) (3=2) (*=3),gen(dep7)
recode b38 (4 5=0) (3=1) (2=2) (*=3),gen(dep8)
recode b39 (4 5=0) (3=1) (2=2) (*=3),gen(dep9)
recode b310a (1=0) (2=1) (3=2) (*=3),gen(dep10)
gen depression=dep1+dep2+dep3+dep4+dep5+dep6+dep7+dep8+dep9+dep10
sum depression
reg cfs tea gender age marriage resident education ses livingmode smoke drink  exercise examination interact srh adl,r 
reg depression tea gender age marriage resident education ses livingmode smoke drink  exercise examination interact srh adl,r
reg cfs depression tea gender age marriage resident education ses livingmode smoke drink  exercise examination interact srh adl,r

codebook b41 b42 b43 b44 b45 b46 b47
recode b41(1=1) (2=2) (3=3) (*=0),gen(anx1)
recode b42(1=1) (2=2) (3=3) (*=0),gen(anx2)
recode b43(1=1) (2=2) (3=3) (*=0),gen(anx3)
recode b44(1=1) (2=2) (3=3) (*=0),gen(anx4)
recode b45(1=1) (2=2) (3=3) (*=0),gen(anx5)
recode b46(1=1) (2=2) (3=3) (*=0),gen(anx6)
recode b47(1=1) (2=2) (3=3) (*=0),gen(anx7)
codebook anx1 anx2 anx3 anx4 anx5 anx6 anx7
gen anx=anx1+anx2+anx3+anx4+anx5+anx6+anx7
sum anx
reg cfs tea gender age marriage resident education ses livingmode smoke drink  exercise examination interact srh adl 
reg anx tea gender age marriage resident education ses livingmode smoke drink  exercise examination interact srh adl
reg cfs anx tea gender age marriage resident education ses livingmode smoke drink  exercise examination interact srh adl

// codebook b310a

-----------------------------------------------------------------------------------------------------------------------------------------------------
b310a                                                                                                                  how is your sleep quality now?
-----------------------------------------------------------------------------------------------------------------------------------------------------

                  type:  numeric (double)
                 label:  b310a

                 range:  [1,9]                        units:  1
         unique values:  7                        missing .:  52/11,910

            tabulation:  Freq.   Numeric  Label
                         1,820         1  very good
                         4,295         2  good
                         3,744         3  so so
                         1,511         4  bad
                           288         5  very bad
                           199         8  not able to answer
                             1         9  missing
                            52         .  

. recode b310a(1=5) (2=4) (3=3) (4=2) (*=1),gen(sleep)
(8166 differences between b310a and sleep)

. codebook sleep

-----------------------------------------------------------------------------------------------------------------------------------------------------
sleep                                                                                                RECODE of b310a (how is your sleep quality now?)
-----------------------------------------------------------------------------------------------------------------------------------------------------

                  type:  numeric (double)

                 range:  [1,5]                        units:  1
         unique values:  5                        missing .:  0/11,910

            tabulation:  Freq.  Value
                           540  1
                         1,511  2
                         3,744  3
                         4,295  4
                         1,820  5

. 
end of do-file

. do "C:\Users\w\AppData\Local\Temp\STD00000000.tmp"

. reg cfs tea gender age marriage resident education ses livingmode smoke drink  exercise examination interact srh adl,r 

Linear regression                               Number of obs     =     11,910
                                                F(15, 11894)      =     380.55
                                                Prob > F          =     0.0000
                                                R-squared         =     0.3874
                                                Root MSE          =     5.2913

------------------------------------------------------------------------------
             |               Robust
         cfs |      Coef.   Std. Err.      t    P>|t|     [95% Conf. Interval]
-------------+----------------------------------------------------------------
         tea |   .3399227   .1174599     2.89   0.004     .1096821    .5701632
      gender |   1.064806   .1165981     9.13   0.000     .8362549    1.293358
         age |  -.2116596   .0057177   -37.02   0.000    -.2228673   -.2004519
    marriage |   .2708436   .1198223     2.26   0.024     .0359722     .505715
    resident |   1.200721    .124631     9.63   0.000     .9564236    1.445018
   education |   .1169476   .0134451     8.70   0.000     .0905931    .1433022
         ses |  -.0017482   .1553915    -0.01   0.991     -.306341    .3028445
  livingmode |   .1783932   .1117888     1.60   0.111    -.0407312    .3975175
       smoke |   .0353726   .1325003     0.27   0.790    -.2243496    .2950948
       drink |  -.2757033   .1321601    -2.09   0.037    -.5347588   -.0166478
    exercise |   .4741171    .096355     4.92   0.000     .2852455    .6629887
 examination |    .805778   .1178462     6.84   0.000     .5747801    1.036776
    interact |   .3871075   .0289454    13.37   0.000     .3303697    .4438453
         srh |    .976043    .064517    15.13   0.000     .8495792    1.102507
         adl |    1.59681   .0978724    16.32   0.000     1.404964    1.788656
       _cons |   31.53461   .6492124    48.57   0.000     30.26205    32.80717
------------------------------------------------------------------------------

. reg sleep tea gender age marriage resident education ses livingmode smoke drink  exercise examination interact srh adl,r

Linear regression                               Number of obs     =     11,910
                                                F(15, 11894)      =     117.05
                                                Prob > F          =     0.0000
                                                R-squared         =     0.1486
                                                Root MSE          =     .95901

------------------------------------------------------------------------------
             |               Robust
       sleep |      Coef.   Std. Err.      t    P>|t|     [95% Conf. Interval]
-------------+----------------------------------------------------------------
         tea |   .0535946   .0247191     2.17   0.030     .0051411     .102048
      gender |   .1401879   .0208926     6.71   0.000     .0992351    .1811407
         age |   .0016611   .0010209     1.63   0.104      -.00034    .0036623
    marriage |   .0122536   .0231719     0.53   0.597    -.0331671    .0576743
    resident |   .0112491   .0229899     0.49   0.625    -.0338148    .0563131
   education |   .0045266   .0026806     1.69   0.091    -.0007279     .009781
         ses |   .1914154   .0273631     7.00   0.000     .1377792    .2450515
  livingmode |  -.0638796   .0189349    -3.37   0.001     -.100995   -.0267642
       smoke |   .0362449   .0271265     1.34   0.182    -.0169273    .0894172
       drink |    .042705   .0268197     1.59   0.111    -.0098661    .0952761
    exercise |    .042519   .0204493     2.08   0.038     .0024349     .082603
 examination |  -.0127881   .0198717    -0.64   0.520    -.0517399    .0261638
    interact |  -.0035349   .0056779    -0.62   0.534    -.0146645    .0075947
         srh |   .3568692    .011108    32.13   0.000     .3350957    .3786426
         adl |   .0715885   .0152496     4.69   0.000     .0416968    .1014802
       _cons |   1.726364   .1171372    14.74   0.000     1.496756    1.955972
------------------------------------------------------------------------------

. reg cfs sleep tea gender age marriage resident education ses livingmode smoke drink  exercise examination interact srh adl,r

Linear regression                               Number of obs     =     11,910
                                                F(16, 11893)      =     357.52
                                                Prob > F          =     0.0000
                                                R-squared         =     0.3885
                                                Root MSE          =     5.2869

------------------------------------------------------------------------------
             |               Robust
         cfs |      Coef.   Std. Err.      t    P>|t|     [95% Conf. Interval]
-------------+----------------------------------------------------------------
       sleep |   .2312226   .0554283     4.17   0.000      .122574    .3398712
         tea |   .3275304   .1174333     2.79   0.005     .0973419    .5577189
      gender |   1.032392   .1169746     8.83   0.000     .8031024    1.261681
         age |  -.2120437   .0057187   -37.08   0.000    -.2232533   -.2008341
    marriage |   .2680103    .119727     2.24   0.025     .0333258    .5026947
    resident |    1.19812   .1245721     9.62   0.000     .9539379    1.442301
   education |    .115901   .0134371     8.63   0.000     .0895621    .1422399
         ses |  -.0460078   .1551447    -0.30   0.767    -.3501168    .2581012
  livingmode |   .1931636   .1120234     1.72   0.085    -.0264205    .4127477
       smoke |   .0269919   .1326991     0.20   0.839    -.2331201     .287104
       drink |  -.2855777   .1319274    -2.16   0.030    -.5441769   -.0269785
    exercise |   .4642858   .0964129     4.82   0.000     .2753008    .6532708
 examination |   .8087348   .1177393     6.87   0.000     .5779465    1.039523
    interact |   .3879248   .0289641    13.39   0.000     .3311505    .4446991
         srh |   .8935268   .0660127    13.54   0.000     .7641311    1.022922
         adl |   1.580257   .0977129    16.17   0.000     1.388724     1.77179
       _cons |   31.13544   .6562695    47.44   0.000     29.84904    32.42183
------------------------------------------------------------------------------

. 
end of do-file

. do "C:\Users\w\AppData\Local\Temp\STD00000000.tmp"

. codebook b31 b32 b33 b34 b35 b36 b37 b38 b39 b310a

-----------------------------------------------------------------------------------------------------------------------------------------------------
b31                                                                                                          are you worried about some small things?
-----------------------------------------------------------------------------------------------------------------------------------------------------

                  type:  numeric (double)
                 label:  b31

                 range:  [1,9]                        units:  1
         unique values:  7                        missing .:  52/11,910

            tabulation:  Freq.   Numeric  Label
                           147         1  always
                           561         2  often
                         2,278         3  sometimes
                         5,142         4  seldom
                         3,241         5  rarely or never
                           487         8  not able to answer
                             2         9  missing
                            52         .  

-----------------------------------------------------------------------------------------------------------------------------------------------------
b32                                                                                      is it difficult to concentrate when you are doing things now
-----------------------------------------------------------------------------------------------------------------------------------------------------

                  type:  numeric (double)
                 label:  b32

                 range:  [1,9]                        units:  1
         unique values:  7                        missing .:  52/11,910

            tabulation:  Freq.   Numeric  Label
                           564         1  always
                         1,415         2  often
                         3,228         3  sometimes
                         3,993         4  seldom
                         1,933         5  rarely or never
                           723         8  not able to answer
                             2         9  missing
                            52         .  

-----------------------------------------------------------------------------------------------------------------------------------------------------
b33                                                                                                                 are you feeling sad or depressed?
-----------------------------------------------------------------------------------------------------------------------------------------------------

                  type:  numeric (double)
                 label:  b33

                 range:  [1,9]                        units:  1
         unique values:  7                        missing .:  22/11,910

            tabulation:  Freq.   Numeric  Label
                           103         1  always
                           445         2  often
                         2,068         3  sometimes
                         5,016         4  seldom
                         3,623         5  rarely or never
                           632         8  not able to answer
                             1         9  missing
                            22         .  

-----------------------------------------------------------------------------------------------------------------------------------------------------
b34                                                                   do you think that the older you are, the less useful you are, and the hard work
-----------------------------------------------------------------------------------------------------------------------------------------------------

                  type:  numeric (double)
                 label:  b34

                 range:  [1,9]                        units:  1
         unique values:  7                        missing .:  26/11,910

            tabulation:  Freq.   Numeric  Label
                           610         1  always
                         1,630         2  often
                         3,746         3  sometimes
                         3,173         4  seldom
                         2,118         5  rarely or never
                           605         8  not able to answer
                             2         9  missing
                            26         .  

-----------------------------------------------------------------------------------------------------------------------------------------------------
b35                                                                                                             are you full of hope for future life?
-----------------------------------------------------------------------------------------------------------------------------------------------------

                  type:  numeric (double)
                 label:  b35

                 range:  [1,9]                        units:  1
         unique values:  7                        missing .:  53/11,910

            tabulation:  Freq.   Numeric  Label
                         2,683         1  always
                         3,191         2  often
                         2,551         3  sometimes
                         1,919         4  seldom
                           517         5  rarely or never
                           994         8  not able to answer
                             2         9  missing
                            53         .  

-----------------------------------------------------------------------------------------------------------------------------------------------------
b36                                                                                                                       are you nervous and scared?
-----------------------------------------------------------------------------------------------------------------------------------------------------

                  type:  numeric (double)
                 label:  b36

                 range:  [1,9]                        units:  1
         unique values:  7                        missing .:  24/11,910

            tabulation:  Freq.   Numeric  Label
                           115         1  always
                           329         2  often
                         1,605         3  sometimes
                         4,695         4  seldom
                         4,530         5  rarely or never
                           611         8  not able to answer
                             1         9  missing
                            24         .  

-----------------------------------------------------------------------------------------------------------------------------------------------------
b37                                                                                               do you feel as happy as you are when you are young?
-----------------------------------------------------------------------------------------------------------------------------------------------------

                  type:  numeric (double)
                 label:  b37

                 range:  [1,9]                        units:  1
         unique values:  7                        missing .:  24/11,910

            tabulation:  Freq.   Numeric  Label
                         2,682         1  always
                         2,028         2  often
                         2,423         3  sometimes
                         2,872         4  seldom
                           913         5  rarely or never
                           967         8  not able to answer
                             1         9  missing
                            24         .  

-----------------------------------------------------------------------------------------------------------------------------------------------------
b38                                                                                                                               do you feel lonely?
-----------------------------------------------------------------------------------------------------------------------------------------------------

                  type:  numeric (double)
                 label:  b38

                 range:  [1,9]                        units:  1
         unique values:  7                        missing .:  26/11,910

            tabulation:  Freq.   Numeric  Label
                           248         1  always
                           571         2  often
                         2,186         3  sometimes
                         3,842         4  seldom
                         4,490         5  rarely or never
                           546         8  not able to answer
                             1         9  missing
                            26         .  

-----------------------------------------------------------------------------------------------------------------------------------------------------
b39                                                                                                         do you feel unable to continue your life?
-----------------------------------------------------------------------------------------------------------------------------------------------------

                  type:  numeric (double)
                 label:  b39

                 range:  [1,9]                        units:  1
         unique values:  7                        missing .:  68/11,910

            tabulation:  Freq.   Numeric  Label
                           129         1  always
                           271         2  often
                         1,219         3  sometimes
                         3,742         4  seldom
                         5,775         5  rarely or never
                           705         8  not able to answer
                             1         9  missing
                            68         .  

-----------------------------------------------------------------------------------------------------------------------------------------------------
b310a                                                                                                                  how is your sleep quality now?
-----------------------------------------------------------------------------------------------------------------------------------------------------

                  type:  numeric (double)
                 label:  b310a

                 range:  [1,9]                        units:  1
         unique values:  7                        missing .:  52/11,910

            tabulation:  Freq.   Numeric  Label
                         1,820         1  very good
                         4,295         2  good
                         3,744         3  so so
                         1,511         4  bad
                           288         5  very bad
                           199         8  not able to answer
                             1         9  missing
                            52         .  

. recode b31 (4 5=0) (3=1) (2=2) (*=3),gen(dep1)
(11349 differences between b31 and dep1)

. recode b32 (4 5=0) (3=1) (2=2) (*=3),gen(dep2)
(10495 differences between b32 and dep2)

. recode b33 (4 5=0) (3=1) (2=2) (*=3),gen(dep3)
(11465 differences between b33 and dep3)

. recode b34 (4 5=0) (3=1) (2=2) (*=3),gen(dep4)
(10280 differences between b34 and dep4)

. recode b35 (1=0) (2=1) (3=2) (*=3),gen(dep5)
(11910 differences between b35 and dep5)

. recode b36 (4 5=0) (3=1) (2=2) (*=3),gen(dep6)
(11581 differences between b36 and dep6)

. recode b37 (1=0) (2=1) (3=2) (*=3),gen(dep7)
(11910 differences between b37 and dep7)

. recode b38 (4 5=0) (3=1) (2=2) (*=3),gen(dep8)
(11339 differences between b38 and dep8)

. recode b39 (4 5=0) (3=1) (2=2) (*=3),gen(dep9)
(11639 differences between b39 and dep9)

. recode b310a (1=0) (2=1) (3=2) (*=3),gen(dep10)
(11910 differences between b310a and dep10)

. gen depression=dep1+dep2+dep3+dep4+dep5+dep6+dep7+dep8+dep9+dep10

. sum depression

    Variable |        Obs        Mean    Std. Dev.       Min        Max
-------------+---------------------------------------------------------
  depression |     11,910    8.747103    6.236826          0         30

. 
end of do-file

. do "C:\Users\w\AppData\Local\Temp\STD00000000.tmp"

.  reg cfs tea gender age marriage resident education ses livingmode smoke drink  exercise examination interact srh adl,r

Linear regression                               Number of obs     =     11,910
                                                F(15, 11894)      =     380.55
                                                Prob > F          =     0.0000
                                                R-squared         =     0.3874
                                                Root MSE          =     5.2913

------------------------------------------------------------------------------
             |               Robust
         cfs |      Coef.   Std. Err.      t    P>|t|     [95% Conf. Interval]
-------------+----------------------------------------------------------------
         tea |   .3399227   .1174599     2.89   0.004     .1096821    .5701632
      gender |   1.064806   .1165981     9.13   0.000     .8362549    1.293358
         age |  -.2116596   .0057177   -37.02   0.000    -.2228673   -.2004519
    marriage |   .2708436   .1198223     2.26   0.024     .0359722     .505715
    resident |   1.200721    .124631     9.63   0.000     .9564236    1.445018
   education |   .1169476   .0134451     8.70   0.000     .0905931    .1433022
         ses |  -.0017482   .1553915    -0.01   0.991     -.306341    .3028445
  livingmode |   .1783932   .1117888     1.60   0.111    -.0407312    .3975175
       smoke |   .0353726   .1325003     0.27   0.790    -.2243496    .2950948
       drink |  -.2757033   .1321601    -2.09   0.037    -.5347588   -.0166478
    exercise |   .4741171    .096355     4.92   0.000     .2852455    .6629887
 examination |    .805778   .1178462     6.84   0.000     .5747801    1.036776
    interact |   .3871075   .0289454    13.37   0.000     .3303697    .4438453
         srh |    .976043    .064517    15.13   0.000     .8495792    1.102507
         adl |    1.59681   .0978724    16.32   0.000     1.404964    1.788656
       _cons |   31.53461   .6492124    48.57   0.000     30.26205    32.80717
------------------------------------------------------------------------------

. reg depression tea gender age marriage resident education ses livingmode smoke drink  exercise examination interact srh adl,r

Linear regression                               Number of obs     =     11,910
                                                F(15, 11894)      =     275.10
                                                Prob > F          =     0.0000
                                                R-squared         =     0.3243
                                                Root MSE          =     5.1301

------------------------------------------------------------------------------
             |               Robust
  depression |      Coef.   Std. Err.      t    P>|t|     [95% Conf. Interval]
-------------+----------------------------------------------------------------
         tea |  -.2968706   .1221054    -2.43   0.015    -.5362172   -.0575241
      gender |  -.3035577   .1112631    -2.73   0.006    -.5216516   -.0854639
         age |   .0611369   .0055071    11.10   0.000      .050342    .0719318
    marriage |  -.4451813   .1170962    -3.80   0.000    -.6747091   -.2156536
    resident |  -.4016129   .1211108    -3.32   0.001    -.6390098    -.164216
   education |  -.0607703   .0132548    -4.58   0.000    -.0867518   -.0347888
         ses |  -1.336762   .1523492    -8.77   0.000    -1.635391   -1.038132
  livingmode |   .2966876   .0998831     2.97   0.003     .1009005    .4924747
       smoke |  -.0484752   .1324672    -0.37   0.714    -.3081326    .2111821
       drink |  -.1781474   .1315822    -1.35   0.176    -.4360699    .0797752
    exercise |  -.8834008   .1008214    -8.76   0.000    -1.081027   -.6857744
 examination |   -.229071   .1107775    -2.07   0.039    -.4462131   -.0119289
    interact |  -.2165906   .0285021    -7.60   0.000    -.2724594   -.1607217
         srh |  -2.664162   .0658088   -40.48   0.000    -2.793158   -2.535166
         adl |   -1.00656    .090377   -11.14   0.000    -1.183713   -.8294059
       _cons |   17.76707   .6177983    28.76   0.000     16.55608    18.97805
------------------------------------------------------------------------------

. reg cfs depression tea gender age marriage resident education ses livingmode smoke drink  exercise examination interact srh adl,r

Linear regression                               Number of obs     =     11,910
                                                F(16, 11893)      =     439.54
                                                Prob > F          =     0.0000
                                                R-squared         =     0.4448
                                                Root MSE          =     5.0377

------------------------------------------------------------------------------
             |               Robust
         cfs |      Coef.   Std. Err.      t    P>|t|     [95% Conf. Interval]
-------------+----------------------------------------------------------------
  depression |  -.3156129   .0113225   -27.87   0.000    -.3378069    -.293419
         tea |   .2462264   .1140163     2.16   0.031     .0227358    .4697171
      gender |   .9689995    .111048     8.73   0.000     .7513274    1.186672
         age |   -.192364   .0054498   -35.30   0.000    -.2030466   -.1816814
    marriage |   .1303386   .1148948     1.13   0.257     -.094874    .3555512
    resident |   1.073967     .11823     9.08   0.000     .8422163    1.305717
   education |   .0977677   .0128399     7.61   0.000     .0725993    .1229361
         ses |  -.4236476   .1484891    -2.85   0.004    -.7147104   -.1325847
  livingmode |   .2720316    .107819     2.52   0.012     .0606888    .4833745
       smoke |   .0200732    .127071     0.16   0.874    -.2290067    .2691531
       drink |  -.3319289    .125358    -2.65   0.008    -.5776511   -.0862068
    exercise |   .1953044   .0933105     2.09   0.036     .0124006    .3782082
 examination |   .7334802    .111462     6.58   0.000     .5149963     .951964
    interact |   .3187487   .0278136    11.46   0.000     .2642294    .3732679
         srh |   .1351989   .0598629     2.26   0.024     .0178578      .25254
         adl |   1.279126   .0921205    13.89   0.000     1.098555    1.459698
       _cons |   37.14213   .6495074    57.19   0.000     35.86899    38.41527
------------------------------------------------------------------------------

. 
end of do-file

. 


. do "C:\Users\w\AppData\Local\Temp\STD00000000.tmp"

. codebook b41 b42 b43 b44 b45 b46 b47

-----------------------------------------------------------------------------------------------------------------------------------------------------
b41                                                                                                               feeling uneasy, worried and annoyed
-----------------------------------------------------------------------------------------------------------------------------------------------------

                  type:  numeric (double)
                 label:  b41

                 range:  [0,9]                        units:  1
         unique values:  6                        missing .:  126/11,910

            tabulation:  Freq.   Numeric  Label
                         8,504         0  never
                         2,688         1  for several days
                           306         2  more than half of days
                           117         3  almost everyday
                           157         8  don't know
                            12         9  not applicable
                           126         .  

-----------------------------------------------------------------------------------------------------------------------------------------------------
b42                                                                                                                 can't stop or can't control worry
-----------------------------------------------------------------------------------------------------------------------------------------------------

                  type:  numeric (double)
                 label:  b42

                 range:  [0,9]                        units:  1
         unique values:  6                        missing .:  123/11,910

            tabulation:  Freq.   Numeric  Label
                         9,407         0  never
                         1,860         1  for several days
                           259         2  more than half of days
                            86         3  almost everyday
                           163         8  don't know
                            12         9  not applicable
                           123         .  

-----------------------------------------------------------------------------------------------------------------------------------------------------
b43                                                                                                     is worried too much about all kinds of things
-----------------------------------------------------------------------------------------------------------------------------------------------------

                  type:  numeric (double)
                 label:  b43

                 range:  [0,9]                        units:  1
         unique values:  6                        missing .:  125/11,910

            tabulation:  Freq.   Numeric  Label
                         9,069         0  never
                         2,142         1  for several days
                           294         2  more than half of days
                           104         3  almost everyday
                           164         8  don't know
                            12         9  not applicable
                           125         .  

-----------------------------------------------------------------------------------------------------------------------------------------------------
b44                                                                                                      is very nervous and it is difficult to relax
-----------------------------------------------------------------------------------------------------------------------------------------------------

                  type:  numeric (double)
                 label:  b44

                 range:  [0,9]                        units:  1
         unique values:  6                        missing .:  130/11,910

            tabulation:  Freq.   Numeric  Label
                         9,782         0  never
                         1,559         1  for several days
                           199         2  more than half of days
                            66         3  almost everyday
                           162         8  don't know
                            12         9  not applicable
                           130         .  

-----------------------------------------------------------------------------------------------------------------------------------------------------
b45                                                                                                           is very anxious, so you can't sit still
-----------------------------------------------------------------------------------------------------------------------------------------------------

                  type:  numeric (double)
                 label:  b45

                 range:  [0,9]                        units:  1
         unique values:  6                        missing .:  127/11,910

            tabulation:  Freq.   Numeric  Label
                        10,069         0  never
                         1,322         1  for several days
                           150         2  more than half of days
                            64         3  almost everyday
                           165         8  don't know
                            13         9  not applicable
                           127         .  

-----------------------------------------------------------------------------------------------------------------------------------------------------
b46                                                                                                   becomes easy to get annoyed or easily irritated
-----------------------------------------------------------------------------------------------------------------------------------------------------

                  type:  numeric (double)
                 label:  b46

                 range:  [0,9]                        units:  1
         unique values:  6                        missing .:  128/11,910

            tabulation:  Freq.   Numeric  Label
                         9,760         0  never
                         1,613         1  for several days
                           190         2  more than half of days
                            42         3  almost everyday
                           165         8  don't know
                            12         9  not applicable
                           128         .  

-----------------------------------------------------------------------------------------------------------------------------------------------------
b47                                                                                                             feels like something terrible happens
-----------------------------------------------------------------------------------------------------------------------------------------------------

                  type:  numeric (double)
                 label:  b47

                 range:  [0,9]                        units:  1
         unique values:  6                        missing .:  141/11,910

            tabulation:  Freq.   Numeric  Label
                        10,329         0  never
                         1,101         1  for several days
                           119         2  more than half of days
                            43         3  almost everyday
                           165         8  don't know
                            12         9  not applicable
                           141         .  

. recode b41(1=1) (2=2) (3=3) (*=0),gen(anx1)
(295 differences between b41 and anx1)

. recode b42(1=1) (2=2) (3=3) (*=0),gen(anx2)
(298 differences between b42 and anx2)

. recode b43(1=1) (2=2) (3=3) (*=0),gen(anx3)
(301 differences between b43 and anx3)

. recode b44(1=1) (2=2) (3=3) (*=0),gen(anx4)
(304 differences between b44 and anx4)

. recode b45(1=1) (2=2) (3=3) (*=0),gen(anx5)
(305 differences between b45 and anx5)

. recode b46(1=1) (2=2) (3=3) (*=0),gen(anx6)
(305 differences between b46 and anx6)

. recode b47(1=1) (2=2) (3=3) (*=0),gen(anx7)
(318 differences between b47 and anx7)

. codebook anx1 anx2 anx3 anx4 anx5 anx6 anx7

-----------------------------------------------------------------------------------------------------------------------------------------------------
anx1                                                                                              RECODE of b41 (feeling uneasy, worried and annoyed)
-----------------------------------------------------------------------------------------------------------------------------------------------------

                  type:  numeric (double)

                 range:  [0,3]                        units:  1
         unique values:  4                        missing .:  0/11,910

            tabulation:  Freq.  Value
                         8,799  0
                         2,688  1
                           306  2
                           117  3

-----------------------------------------------------------------------------------------------------------------------------------------------------
anx2                                                                                                RECODE of b42 (can't stop or can't control worry)
-----------------------------------------------------------------------------------------------------------------------------------------------------

                  type:  numeric (double)

                 range:  [0,3]                        units:  1
         unique values:  4                        missing .:  0/11,910

            tabulation:  Freq.  Value
                         9,705  0
                         1,860  1
                           259  2
                            86  3

-----------------------------------------------------------------------------------------------------------------------------------------------------
anx3                                                                                    RECODE of b43 (is worried too much about all kinds of things)
-----------------------------------------------------------------------------------------------------------------------------------------------------

                  type:  numeric (double)

                 range:  [0,3]                        units:  1
         unique values:  4                        missing .:  0/11,910

            tabulation:  Freq.  Value
                         9,370  0
                         2,142  1
                           294  2
                           104  3

-----------------------------------------------------------------------------------------------------------------------------------------------------
anx4                                                                                     RECODE of b44 (is very nervous and it is difficult to relax)
-----------------------------------------------------------------------------------------------------------------------------------------------------

                  type:  numeric (double)

                 range:  [0,3]                        units:  1
         unique values:  4                        missing .:  0/11,910

            tabulation:  Freq.  Value
                        10,086  0
                         1,559  1
                           199  2
                            66  3

-----------------------------------------------------------------------------------------------------------------------------------------------------
anx5                                                                                          RECODE of b45 (is very anxious, so you can't sit still)
-----------------------------------------------------------------------------------------------------------------------------------------------------

                  type:  numeric (double)

                 range:  [0,3]                        units:  1
         unique values:  4                        missing .:  0/11,910

            tabulation:  Freq.  Value
                        10,374  0
                         1,322  1
                           150  2
                            64  3

-----------------------------------------------------------------------------------------------------------------------------------------------------
anx6                                                                                  RECODE of b46 (becomes easy to get annoyed or easily irritated)
-----------------------------------------------------------------------------------------------------------------------------------------------------

                  type:  numeric (double)

                 range:  [0,3]                        units:  1
         unique values:  4                        missing .:  0/11,910

            tabulation:  Freq.  Value
                        10,065  0
                         1,613  1
                           190  2
                            42  3

-----------------------------------------------------------------------------------------------------------------------------------------------------
anx7                                                                                            RECODE of b47 (feels like something terrible happens)
-----------------------------------------------------------------------------------------------------------------------------------------------------

                  type:  numeric (double)

                 range:  [0,3]                        units:  1
         unique values:  4                        missing .:  0/11,910

            tabulation:  Freq.  Value
                        10,647  0
                         1,101  1
                           119  2
                            43  3

. gen anx=anx1+anx2+anx3+anx4+anx5+anx6+anx7

. sum anx

    Variable |        Obs        Mean    Std. Dev.       Min        Max
-------------+---------------------------------------------------------
         anx |     11,910    1.417716    2.757365          0         21

. 
end of do-file

. do "C:\Users\w\AppData\Local\Temp\STD00000000.tmp"

. reg cfs tea gender age marriage resident education ses livingmode smoke drink  exercise examination interact srh adl 

      Source |       SS           df       MS      Number of obs   =    11,910
-------------+----------------------------------   F(15, 11894)    =    501.45
       Model |  210596.286        15  14039.7524   Prob > F        =    0.0000
    Residual |  333009.372    11,894  27.9980975   R-squared       =    0.3874
-------------+----------------------------------   Adj R-squared   =    0.3866
       Total |  543605.658    11,909  45.6466251   Root MSE        =    5.2913

------------------------------------------------------------------------------
         cfs |      Coef.   Std. Err.      t    P>|t|     [95% Conf. Interval]
-------------+----------------------------------------------------------------
         tea |   .3399227   .1350598     2.52   0.012     .0751834    .6046619
      gender |   1.064806   .1153347     9.23   0.000     .8387313    1.290881
         age |  -.2116596   .0056845   -37.23   0.000    -.2228021   -.2005171
    marriage |   .2708436   .1296536     2.09   0.037     .0167012    .5249859
    resident |   1.200721   .1240723     9.68   0.000     .9575187    1.443923
   education |   .1169476   .0146566     7.98   0.000     .0882183    .1456769
         ses |  -.0017482   .1449503    -0.01   0.990    -.2858746    .2823781
  livingmode |   .1783932   .1033473     1.73   0.084    -.0241843    .3809707
       smoke |   .0353726   .1500543     0.24   0.814    -.2587583    .3295035
       drink |  -.2757033   .1491673    -1.85   0.065    -.5680956    .0166889
    exercise |   .4741171   .1123885     4.22   0.000     .2538172     .694417
 examination |    .805778   .1099822     7.33   0.000     .5901948    1.021361
    interact |   .3871075   .0314648    12.30   0.000     .3254313    .4487836
         srh |    .976043   .0543871    17.95   0.000     .8694354    1.082651
         adl |    1.59681   .0809217    19.73   0.000      1.43819    1.755429
       _cons |   31.53461   .6428143    49.06   0.000     30.27459    32.79463
------------------------------------------------------------------------------

. reg anx tea gender age marriage resident education ses livingmode smoke drink  exercise examination interact srh adl

      Source |       SS           df       MS      Number of obs   =    11,910
-------------+----------------------------------   F(15, 11894)    =     82.63
       Model |   8545.0514        15  569.670094   Prob > F        =    0.0000
    Residual |  81999.8105    11,894  6.89421645   R-squared       =    0.0944
-------------+----------------------------------   Adj R-squared   =    0.0932
       Total |  90544.8619    11,909  7.60306171   Root MSE        =    2.6257

------------------------------------------------------------------------------
         anx |      Coef.   Std. Err.      t    P>|t|     [95% Conf. Interval]
-------------+----------------------------------------------------------------
         tea |   .0319698     .06702     0.48   0.633    -.0994003    .1633399
      gender |  -.3284201   .0572319    -5.74   0.000    -.4406041   -.2162362
         age |  -.0215492   .0028208    -7.64   0.000    -.0270783     -.01602
    marriage |   .0152617   .0643373     0.24   0.812      -.11085    .1413733
    resident |  -.0445266   .0615677    -0.72   0.470    -.1652094    .0761562
   education |  -.0345792    .007273    -4.75   0.000    -.0488354    -.020323
         ses |  -1.033195   .0719279   -14.36   0.000    -1.174185   -.8922044
  livingmode |   .1700328   .0512834     3.32   0.001     .0695089    .2705567
       smoke |  -.0459721   .0744606    -0.62   0.537     -.191927    .0999829
       drink |  -.0346105   .0740205    -0.47   0.640    -.1797027    .1104817
    exercise |   .0393131   .0557699     0.70   0.481    -.0700051    .1486313
 examination |   .1208679   .0545759     2.21   0.027     .0138902    .2278455
    interact |  -.0567956   .0156136    -3.64   0.000    -.0874009   -.0261904
         srh |  -.5279424   .0269882   -19.56   0.000    -.5808437   -.4750411
         adl |  -.3742905   .0401554    -9.32   0.000    -.4530016   -.2955795
       _cons |   7.002978   .3189802    21.95   0.000     6.377725    7.628232
------------------------------------------------------------------------------

. reg cfs anx tea gender age marriage resident education ses livingmode smoke drink  exercise examination interact srh adl

      Source |       SS           df       MS      Number of obs   =    11,910
-------------+----------------------------------   F(16, 11893)    =    470.58
       Model |  210734.588        16  13170.9118   Prob > F        =    0.0000
    Residual |   332871.07    11,893  27.9888228   R-squared       =    0.3877
-------------+----------------------------------   Adj R-squared   =    0.3868
       Total |  543605.658    11,909  45.6466251   Root MSE        =    5.2904

------------------------------------------------------------------------------
         cfs |      Coef.   Std. Err.      t    P>|t|     [95% Conf. Interval]
-------------+----------------------------------------------------------------
         anx |   .0410684   .0184751     2.22   0.026     .0048543    .0772826
         tea |   .3386097   .1350387     2.51   0.012     .0739118    .6033076
      gender |   1.078294   .1154752     9.34   0.000     .8519438    1.304644
         age |  -.2107746   .0056975   -36.99   0.000    -.2219425   -.1996066
    marriage |   .2702168   .1296325     2.08   0.037      .016116    .5243177
    resident |   1.202549   .1240545     9.69   0.000     .9593823    1.445716
   education |   .1183677   .0146681     8.07   0.000     .0896159    .1471196
         ses |   .0406835    .146178     0.28   0.781    -.2458493    .3272162
  livingmode |   .1714102   .1033779     1.66   0.097    -.0312273    .3740477
       smoke |   .0372606   .1500318     0.25   0.804    -.2568263    .3313475
       drink |  -.2742819   .1491439    -1.84   0.066    -.5666284    .0180646
    exercise |   .4725026   .1123723     4.20   0.000     .2522346    .6927706
 examination |   .8008141   .1099867     7.28   0.000     .5852222    1.016406
    interact |     .38944   .0314771    12.37   0.000     .3277397    .4511402
         srh |   .9977248   .0552459    18.06   0.000     .8894337    1.106016
         adl |   1.612181   .0812033    19.85   0.000     1.453009    1.771353
       _cons |   31.24701    .655601    47.66   0.000     29.96193     32.5321
------------------------------------------------------------------------------

. 
end of do-file

. 
